# Supplementary material for: N-(4-Chloro­phen­yl)-4-methyl­pyridin-2-amine
Source: Acta Crystallogr Sect E Struct Rep Online. 2010 Jul 31;66(Pt 8):o2186. doi: 10.1107/S1600536810030138 (PMC3007248; doi:10.1107/S1600536810030138)
Supplement: Supplementary file 2 [file e-66-o2186-Isup2.hkl]

# 
# h,k,l, Fc-squared, Fo-squared, sigma(Fo-squared) and status flag 
# 
data_I
_shelx_title '  P21/n' 
_shelx_refln_list_code          4 
_shelx_F_calc_maximum      121.53 
_exptl_crystal_F_000       456.00 
_reflns_d_resolution_high  0.7697 
 
loop_ 
 _symmetry_equiv_pos_as_xyz 
 'x, y, z' 
 '-x+1/2, y+1/2, -z+1/2' 
 '-x, -y, -z' 
 'x-1/2, -y-1/2, z-1/2' 
 
_cell_length_a    15.9335 
_cell_length_b     4.0651 
_cell_length_c    17.0153 
_cell_angle_alpha  90.000 
_cell_angle_beta   98.755 
_cell_angle_gamma  90.000 
 
_shelx_F_squared_multiplier     1.000 
 
loop_ 
 _refln_index_h 
 _refln_index_k 
 _refln_index_l 
 _refln_F_squared_calc 
 _refln_F_squared_meas 
 _refln_F_squared_sigma 
 _refln_observed_status 
   2   0   0      103.47       99.71      1.99 o 
   4   0   0     5807.06     5435.35     91.78 o 
   6   0   0     1690.91     1831.63     30.95 o 
   8   0   0      913.89      985.18     17.16 o 
  10   0   0       44.50       40.19      1.60 o 
  12   0   0      367.98      372.67      7.40 o 
  14   0   0       95.69       83.53      5.95 o 
  16   0   0      236.73      226.03     10.98 o 
  18   0   0       35.51       26.60      4.75 o 
  20   0   0        3.93       -1.49      2.72 o 
   1   1   0     1610.41     1645.18     19.74 o 
   2   1   0     4996.92     4973.90     64.81 o 
   3   1   0     4723.93     4803.13     63.36 o 
   4   1   0       12.35       12.43      0.57 o 
   5   1   0       32.01       19.81      0.73 o 
   6   1   0       33.18       40.26      1.22 o 
   7   1   0      814.00      857.67     10.69 o 
   8   1   0       19.41       22.54      0.96 o 
   9   1   0      318.47      305.87      7.37 o 
  10   1   0       99.75       98.37      1.91 o 
  11   1   0      388.06      391.56      5.46 o 
  12   1   0       89.25       83.61      2.16 o 
  13   1   0        0.38        0.83      0.91 o 
  14   1   0       33.58       32.90      1.92 o 
  15   1   0       31.34       42.37      2.79 o 
  16   1   0       84.15       81.12      4.54 o 
  17   1   0       41.76       42.83      3.91 o 
  18   1   0        5.60        5.01      2.68 o 
  19   1   0        6.17        4.11      2.26 o 
  20   1   0        0.46        1.11      2.15 o 
   0   2   0      386.47      328.97      6.59 o 
   1   2   0      154.87      140.95      2.47 o 
   2   2   0     1195.68     1271.72     15.74 o 
   3   2   0       67.51       56.66      1.78 o 
   4   2   0      156.38      140.40      2.49 o 
   5   2   0        0.96        0.56      0.74 o 
   6   2   0        1.52        0.33      0.93 o 
   7   2   0       14.68       16.26      1.00 o 
   8   2   0      106.58       96.39      2.32 o 
   9   2   0       25.45       32.31      1.33 o 
  10   2   0      324.22      336.93      5.59 o 
  11   2   0       38.65       41.13      2.02 o 
  12   2   0        3.44        3.36      1.11 o 
  13   2   0        8.14        7.49      1.89 o 
  14   2   0      256.14      235.37      6.40 o 
  15   2   0       13.34       15.40      1.70 o 
  16   2   0        0.03        0.55      1.46 o 
  17   2   0        6.15        6.83      2.37 o 
  18   2   0        0.01       -0.77      1.91 o 
   1   3   0      291.60      299.38      4.73 o 
   2   3   0      159.30      170.84      3.20 o 
   3   3   0       13.55       11.15      1.02 o 
   4   3   0        3.32        3.07      0.77 o 
   5   3   0       20.39       25.33      1.35 o 
   6   3   0       12.51       12.00      1.07 o 
   7   3   0       28.63       32.09      2.18 o 
   8   3   0       30.49       31.38      1.66 o 
   9   3   0        3.51        5.58      1.06 o 
  10   3   0       25.09       29.62      1.79 o 
  11   3   0        2.64        2.63      1.20 o 
  12   3   0       24.95       21.98      2.21 o 
  13   3   0        6.57        4.76      1.55 o 
  14   3   0        0.76        1.18      1.59 o 
  15   3   0        2.40        4.00      1.51 o 
  16   3   0       29.28       26.79      3.35 o 
   0   4   0      155.88      150.99      4.77 o 
   1   4   0        1.97        4.56      1.05 o 
   2   4   0       11.08       11.45      1.25 o 
   3   4   0       13.94       14.43      1.45 o 
   4   4   0        4.62        2.58      1.01 o 
   5   4   0       51.59       45.07      2.26 o 
   6   4   0        0.02       -0.32      0.92 o 
   7   4   0        3.87        5.30      1.24 o 
   8   4   0        1.93        1.57      0.98 o 
   9   4   0       22.04       21.23      2.09 o 
  10   4   0        8.02        9.21      1.67 o 
  11   4   0       12.87       14.71      1.95 o 
  12   4   0        6.57        6.75      1.70 o 
  13   4   0        1.19        0.65      1.48 o 
   1   5   0        0.15       -0.54      1.21 o 
   2   5   0        0.14       -1.19      1.06 o 
   3   5   0        5.58        5.04      1.46 o 
   4   5   0        1.08        4.51      1.42 o 
   5   5   0        0.72        3.16      1.37 o 
   6   5   0        0.16       -0.77      1.21 o 
 -19   0   1        6.11        3.94      3.13 o 
 -17   0   1        7.99        5.58      2.95 o 
 -15   0   1      180.20      172.63      8.94 o 
 -13   0   1       67.23       75.75      3.30 o 
 -11   0   1       35.81       47.04      1.80 o 
  -9   0   1       32.11       35.08      1.43 o 
  -7   0   1       33.22       51.40      1.51 o 
  -5   0   1       84.11       83.25      2.54 o 
  -3   0   1    13305.10    11909.55    293.80 o 
   1   0   1     3188.33     2838.45     47.87 o 
   3   0   1     8100.90     7256.73    153.99 o 
   5   0   1      907.82      855.86     14.72 o 
   7   0   1      142.41      147.21      3.13 o 
   9   0   1      595.23      613.00     11.10 o 
  11   0   1        8.51        9.92      3.63 o 
  13   0   1      261.89      277.19      7.41 o 
  15   0   1      538.94      521.16     19.94 o 
  17   0   1        4.29        6.08      3.13 o 
  19   0   1       10.00        5.18      3.36 o 
 -20   1   1        3.86        4.62      2.30 o 
 -19   1   1        3.68        0.35      1.96 o 
 -18   1   1        4.76        3.49      2.08 o 
 -17   1   1        5.78        4.13      2.63 o 
 -16   1   1        0.02       -0.99      1.64 o 
 -15   1   1       86.97       76.19      6.27 o 
 -14   1   1       17.44       16.44      1.45 o 
 -13   1   1       45.68       56.28      2.33 o 
 -12   1   1      573.42      579.37      8.67 o 
 -11   1   1       50.57       49.30      1.37 o 
 -10   1   1      324.05      339.36      6.72 o 
  -9   1   1       46.90       39.57      1.17 o 
  -8   1   1       19.78       19.04      0.81 o 
  -7   1   1      254.23      296.38      4.53 o 
  -6   1   1     1521.09     1510.85     20.26 o 
  -5   1   1      118.77      111.41      1.82 o 
  -4   1   1      127.32      110.10      1.76 o 
  -3   1   1      422.15      448.22      6.25 o 
  -2   1   1     6671.28     6674.12     80.22 o 
  -1   1   1    14768.46    14886.97    176.99 o 
   0   1   1     4775.13     4767.26     56.87 o 
   1   1   1     1959.69     1978.96     25.90 o 
   2   1   1     3120.35     3098.47     36.78 o 
   3   1   1     2595.62     2582.60     30.74 o 
   4   1   1     5826.92     5873.30     77.21 o 
   5   1   1      549.59      622.24      7.81 o 
   6   1   1      499.34      503.91      7.69 o 
   7   1   1      395.45      426.89      5.64 o 
   8   1   1       87.80       77.32      1.56 o 
   9   1   1       58.93       52.61      1.30 o 
  10   1   1       38.49       34.35      1.25 o 
  11   1   1       12.54       11.61      0.93 o 
  12   1   1       12.73       14.58      1.47 o 
  13   1   1      395.53      373.88      6.98 o 
  14   1   1      394.59      414.81      7.71 o 
  15   1   1       82.71       86.39      3.44 o 
  16   1   1        9.27        7.94      2.37 o 
  17   1   1       64.28       65.02      4.90 o 
  18   1   1        0.05        1.08      1.99 o 
  19   1   1        0.35        0.88      2.18 o 
 -19   2   1        0.11       -0.31      3.38 o 
 -18   2   1        3.85        3.64      2.19 o 
 -17   2   1        8.53       11.72      2.14 o 
 -16   2   1        0.72       -0.74      1.38 o 
 -15   2   1       34.55       32.19      2.19 o 
 -14   2   1        1.83        3.11      1.19 o 
 -13   2   1      147.20      148.79      4.76 o 
 -12   2   1       75.44       68.72      2.61 o 
 -11   2   1      378.79      419.17     17.71 o 
 -10   2   1        0.40        1.37      0.76 o 
  -9   2   1        4.27        5.46      0.72 o 
  -8   2   1       24.97       24.67      1.12 o 
  -7   2   1      259.27      263.01      3.99 o 
  -6   2   1        1.93        4.09      0.66 o 
  -5   2   1       17.35       17.96      0.93 o 
  -4   2   1      113.98      119.11      2.94 o 
  -3   2   1        5.48        4.73      1.00 o 
  -2   2   1      405.33      432.62      5.89 o 
  -1   2   1      198.52      202.79      3.19 o 
   0   2   1       21.72       18.66      0.94 o 
   1   2   1     1026.14      971.01     12.20 o 
   2   2   1      107.78      135.49      4.35 o 
   3   2   1       93.66       88.98      2.31 o 
   4   2   1       23.16       29.27      1.17 o 
   5   2   1     2314.81     2463.72     29.76 o 
   6   2   1      586.08      604.96      9.83 o 
   7   2   1       18.62       18.59      0.97 o 
   8   2   1       98.54       97.79      2.65 o 
   9   2   1        0.39        1.33      0.57 o 
  10   2   1       57.88       53.72      1.89 o 
  11   2   1      159.09      161.37      3.39 o 
  12   2   1        2.64        1.43      1.01 o 
  13   2   1        0.17       -1.15      0.99 o 
  14   2   1       44.87       49.42      2.70 o 
  15   2   1       34.78       37.47      4.12 o 
  16   2   1        9.36        8.21      1.49 o 
  17   2   1       66.03       68.82      6.34 o 
  18   2   1        2.43        2.50      2.31 o 
 -16   3   1        7.85        8.56      1.74 o 
 -15   3   1        1.03       -0.15      1.27 o 
 -14   3   1        5.24        3.55      2.18 o 
 -13   3   1        0.80       -0.45      1.28 o 
 -12   3   1       16.93       22.32      2.79 o 
 -11   3   1        8.18        6.77      1.42 o 
 -10   3   1      133.07      130.39      3.75 o 
  -9   3   1       38.69       38.20      1.66 o 
  -8   3   1        5.92        7.33      1.33 o 
  -7   3   1        0.01        1.02      0.77 o 
  -6   3   1      101.38      103.99      2.71 o 
  -5   3   1       20.52       22.86      1.46 o 
  -4   3   1        0.30        2.74      1.93 o 
  -3   3   1       84.02       92.15      2.50 o 
  -2   3   1      141.75      137.15      2.79 o 
  -1   3   1       63.68       72.44      2.84 o 
   0   3   1       98.52      104.94      2.41 o 
   1   3   1       37.78       39.45      1.63 o 
   2   3   1      307.17      295.57      4.68 o 
   3   3   1        0.72        0.60      0.70 o 
   4   3   1       45.21       48.36      1.76 o 
   5   3   1       27.36       33.63      1.55 o 
   6   3   1       65.43       59.76      2.06 o 
   7   3   1        6.56        9.51      1.05 o 
   8   3   1       51.79       49.27      2.62 o 
   9   3   1        4.12        4.45      1.02 o 
  10   3   1       70.78       73.40      3.25 o 
  11   3   1        0.98        1.25      1.14 o 
  12   3   1       11.67        8.80      1.52 o 
  13   3   1       36.79       36.40      3.70 o 
  14   3   1       50.20       55.10      3.39 o 
  15   3   1       31.64       37.26      3.09 o 
  16   3   1       27.06       35.77      2.72 o 
 -13   4   1        5.28        6.03      1.68 o 
 -12   4   1        0.29       -0.98      1.29 o 
 -11   4   1        4.00        1.28      1.37 o 
 -10   4   1        0.00       -0.61      1.31 o 
  -9   4   1       15.21       15.46      1.89 o 
  -8   4   1       11.66        8.41      1.38 o 
  -7   4   1        0.28       -0.60      0.93 o 
  -6   4   1        0.07       -0.35      0.98 o 
  -5   4   1        3.89        3.49      1.04 o 
  -4   4   1        1.04       -0.19      1.01 o 
  -3   4   1       10.88        8.80      1.18 o 
  -2   4   1        0.19        0.30      0.93 o 
  -1   4   1        3.60        1.87      0.98 o 
   0   4   1        5.15        5.81      1.11 o 
   1   4   1       17.86       18.66      1.50 o 
   2   4   1       13.12       14.72      1.51 o 
   3   4   1       11.63       12.11      1.27 o 
   4   4   1        4.38        2.63      1.00 o 
   5   4   1        2.56        2.34      0.99 o 
   6   4   1        4.34        4.19      1.24 o 
   7   4   1        1.71        0.32      1.38 o 
   8   4   1        5.06        2.95      1.16 o 
   9   4   1        0.24       -0.32      0.75 o 
  10   4   1        0.01        1.37      1.37 o 
  11   4   1        1.21        0.16      1.55 o 
  12   4   1        5.16        2.91      1.53 o 
  13   4   1        2.33        3.75      1.62 o 
  -6   5   1       10.75        8.29      1.59 o 
  -5   5   1        1.17        1.73      1.18 o 
  -4   5   1       13.08       11.58      1.52 o 
  -3   5   1        0.01        1.54      1.16 o 
  -2   5   1        5.50        5.09      1.46 o 
  -1   5   1        2.26        1.99      1.32 o 
   0   5   1        0.08       -0.44      1.48 o 
   1   5   1        0.00       -1.08      1.07 o 
   2   5   1        2.26        1.89      1.17 o 
   3   5   1        1.98        3.54      1.22 o 
   4   5   1       32.73       29.74      1.97 o 
   5   5   1        2.48        2.69      1.34 o 
   6   5   1        1.02        1.74      1.31 o 
 -20   0   2        2.79        2.73      3.00 o 
 -18   0   2        0.89        0.16      2.28 o 
 -16   0   2       38.62       37.29      4.78 o 
 -14   0   2       55.59       51.62      2.94 o 
 -12   0   2       55.70       55.41      1.97 o 
 -10   0   2        3.52        8.88      2.63 o 
  -8   0   2      374.48      329.22      6.86 o 
  -6   0   2     6305.78     6428.83    174.36 o 
  -4   0   2      168.76      145.70      2.79 o 
  -2   0   2      211.10      200.15      4.31 o 
   0   0   2      337.60      309.16      6.76 o 
   2   0   2     3856.73     3542.05     59.77 o 
   4   0   2     2079.17     1980.79     33.34 o 
   6   0   2      371.57      422.47      9.67 o 
   8   0   2      694.44      665.45     11.91 o 
  10   0   2      224.44      217.35      5.14 o 
  12   0   2     1131.21     1153.33     25.07 o 
  14   0   2       33.65       36.85      3.44 o 
  16   0   2      329.92      312.75     13.85 o 
  18   0   2       61.81       68.64      6.31 o 
  20   0   2       26.92       37.00      5.89 o 
 -20   1   2        0.08       -0.50      1.99 o 
 -19   1   2        0.07       -1.60      1.67 o 
 -18   1   2        0.30       -2.11      2.51 o 
 -17   1   2        3.11        0.79      1.74 o 
 -16   1   2        0.04       -1.12      1.14 o 
 -15   1   2       35.08       26.23      2.27 o 
 -14   1   2        2.52        0.74      1.09 o 
 -13   1   2        0.86        0.60      0.67 o 
 -12   1   2      103.14       91.90      2.28 o 
 -11   1   2        0.50        2.47      0.64 o 
 -10   1   2       80.79       73.38      1.61 o 
  -9   1   2      693.63      713.88      9.09 o 
  -8   1   2      909.48      927.75     11.56 o 
  -7   1   2     1118.60     1149.84     15.40 o 
  -6   1   2       63.92       73.98      1.55 o 
  -5   1   2        6.76        9.17      0.50 o 
  -4   1   2      187.91      206.23      3.17 o 
  -3   1   2     1154.26     1113.71     13.89 o 
  -2   1   2     1469.51     1525.96     19.96 o 
  -1   1   2     1515.74     1653.72     20.89 o 
   0   1   2      160.56      147.50      2.42 o 
   1   1   2     3874.91     3976.97     47.21 o 
   2   1   2     2264.66     2291.14     27.33 o 
   3   1   2     4427.71     4296.31     50.94 o 
   4   1   2     1316.94     1378.57     16.65 o 
   5   1   2       38.17       52.46      1.22 o 
   6   1   2      109.26       93.96      1.83 o 
   7   1   2       21.87       19.68      0.74 o 
   8   1   2       47.51       46.39      1.14 o 
   9   1   2       54.53       58.35      1.33 o 
  10   1   2        1.85        3.30      0.66 o 
  11   1   2        3.35        2.77      0.69 o 
  12   1   2       71.11       69.68      2.33 o 
  13   1   2       33.74       38.39      1.73 o 
  14   1   2      189.49      194.11      5.22 o 
  15   1   2       29.56       33.51      2.46 o 
  16   1   2       23.48       31.66      3.47 o 
  17   1   2        4.48        4.66      2.23 o 
  18   1   2       51.81       45.69      4.31 o 
  19   1   2       43.72       42.45      5.52 o 
 -19   2   2        2.37        0.02      2.11 o 
 -18   2   2        0.07        0.64      2.00 o 
 -17   2   2        4.15        4.51      1.74 o 
 -16   2   2        7.91       10.14      1.95 o 
 -15   2   2        0.03        1.26      1.43 o 
 -14   2   2       30.98       31.70      2.10 o 
 -13   2   2        6.78        6.93      1.28 o 
 -12   2   2       21.40       21.85      2.93 o 
 -11   2   2        0.62        1.69      0.90 o 
 -10   2   2      180.35      175.70      3.40 o 
  -9   2   2      143.43      137.81      3.98 o 
  -8   2   2      482.84      496.76      7.36 o 
  -7   2   2       20.01       21.78      1.03 o 
  -6   2   2       33.98       35.64      1.37 o 
  -5   2   2        4.97        4.32      0.62 o 
  -4   2   2       91.75       96.15      1.95 o 
  -3   2   2      602.51      600.81      7.89 o 
  -2   2   2     1863.88     1987.48     24.16 o 
  -1   2   2      174.11      196.10      4.72 o 
   0   2   2      174.80      174.99      3.18 o 
   1   2   2       34.52       38.81      1.43 o 
   2   2   2     3133.97     3217.46     42.16 o 
   3   2   2      512.21      498.72      6.71 o 
   4   2   2     2132.42     2221.73     26.95 o 
   5   2   2       43.72       47.65      2.10 o 
   6   2   2      134.14      153.27      2.71 o 
   7   2   2       68.17       70.91      1.89 o 
   8   2   2      520.99      547.12      7.39 o 
   9   2   2        5.93        6.92      0.92 o 
  10   2   2       36.64       37.24      1.68 o 
  11   2   2        0.00       -0.16      0.75 o 
  12   2   2        9.74        8.91      1.11 o 
  13   2   2        2.43        0.75      1.08 o 
  14   2   2      171.20      179.71      4.52 o 
  15   2   2        3.85        3.82      1.31 o 
  16   2   2        3.11        0.99      1.37 o 
  17   2   2       15.35       15.99      3.00 o 
  18   2   2       11.67       11.19      2.90 o 
 -17   3   2       10.35        7.46      2.87 o 
 -16   3   2       11.56       10.02      2.23 o 
 -15   3   2        2.45        3.18      1.51 o 
 -14   3   2        1.49       -0.23      1.19 o 
 -13   3   2        8.27        8.54      1.76 o 
 -12   3   2        7.41        6.20      1.55 o 
 -11   3   2        0.50       -0.42      1.08 o 
 -10   3   2       19.12       21.36      1.87 o 
  -9   3   2       72.71       80.26      2.24 o 
  -8   3   2       29.98       34.37      1.88 o 
  -7   3   2      102.84      109.29      2.55 o 
  -6   3   2        2.75        2.98      0.71 o 
  -5   3   2        1.81        1.79      0.86 o 
  -4   3   2        5.10        7.88      0.96 o 
  -3   3   2        0.35       -0.20      0.69 o 
  -2   3   2        0.01       -0.48      0.67 o 
  -1   3   2       11.84       19.42      1.21 o 
   0   3   2       17.65       23.42      1.82 o 
   1   3   2        2.16        1.43      0.83 o 
   2   3   2        0.95        1.67      0.74 o 
   3   3   2       62.47       62.71      2.10 o 
   4   3   2      139.01      141.74      2.88 o 
   5   3   2      260.04      264.67      5.10 o 
   6   3   2        8.57        8.65      0.99 o 
   7   3   2       74.79       76.88      2.14 o 
   8   3   2       37.96       36.66      1.90 o 
   9   3   2       10.83       11.72      1.27 o 
  10   3   2        0.48        3.36      1.01 o 
  11   3   2        2.09        1.93      1.02 o 
  12   3   2        3.87        4.01      1.34 o 
  13   3   2        2.34        5.05      1.42 o 
  14   3   2        1.86        0.13      1.48 o 
  15   3   2       22.24       24.44      3.20 o 
  16   3   2        0.95        1.58      1.66 o 
 -13   4   2        1.24       -0.23      1.43 o 
 -12   4   2        0.63        0.56      1.42 o 
 -11   4   2        3.55        3.35      1.50 o 
 -10   4   2        2.41        3.84      1.48 o 
  -9   4   2       10.50       12.14      1.81 o 
  -8   4   2        0.59        1.37      1.01 o 
  -7   4   2       38.43       38.25      3.16 o 
  -6   4   2      116.49      123.48      3.04 o 
  -5   4   2        8.58        7.35      1.33 o 
  -4   4   2        0.05        0.91      0.99 o 
  -3   4   2        0.71        0.18      0.93 o 
  -2   4   2        1.92        1.74      0.97 o 
  -1   4   2        1.89        1.27      0.95 o 
   0   4   2        1.48        1.25      1.10 o 
   1   4   2       59.27       60.71      2.42 o 
   2   4   2       45.60       46.03      2.05 o 
   3   4   2       19.55       16.95      1.40 o 
   4   4   2        0.99        0.98      0.89 o 
   5   4   2        2.95        1.67      0.99 o 
   6   4   2        1.82       -0.69      1.00 o 
   7   4   2        4.76        3.54      1.19 o 
   8   4   2        4.32        3.69      1.22 o 
   9   4   2       16.91       16.33      1.66 o 
  10   4   2        9.49        5.64      1.80 o 
  11   4   2        0.13       -0.56      1.36 o 
  12   4   2        2.63        4.12      1.60 o 
  -6   5   2        0.13       -0.23      1.26 o 
  -5   5   2        1.25        1.79      1.46 o 
  -4   5   2        3.41        5.07      1.32 o 
  -3   5   2       15.79       15.53      2.21 o 
  -2   5   2        0.54        0.86      1.31 o 
  -1   5   2        0.07       -0.29      1.69 o 
   0   5   2        0.00        0.47      1.13 o 
   1   5   2        2.49        2.08      1.44 o 
   2   5   2       17.90       18.94      1.73 o 
   3   5   2        1.71        1.65      1.18 o 
   4   5   2        0.38       -0.87      1.20 o 
   5   5   2        0.19        0.83      1.28 o 
   6   5   2        2.37        2.78      1.36 o 
 -19   0   3        1.55        2.58      2.90 o 
 -17   0   3       16.90       11.45      3.29 o 
 -15   0   3       35.46       30.10      2.62 o 
 -13   0   3       56.75       60.74      4.73 o 
 -11   0   3       24.42       24.08      1.66 o 
  -9   0   3     5218.02     5669.87     95.11 o 
  -7   0   3      152.83      175.33      3.54 o 
  -5   0   3     5373.07     5180.60     87.07 o 
  -3   0   3     2946.75     2914.50     59.06 o 
  -1   0   3     5274.52     5059.98     85.41 o 
   1   0   3     1943.92     1805.16     30.36 o 
   3   0   3     1085.47      962.10     16.43 o 
   5   0   3        7.98       11.48      0.85 o 
   7   0   3     1593.76     1632.93     27.88 o 
   9   0   3      450.50      484.96     11.33 o 
  11   0   3       56.51       51.08      2.00 o 
  13   0   3       35.99       35.79      6.15 o 
  15   0   3        5.46        2.57      1.42 o 
  17   0   3       26.00       24.55      4.65 o 
  19   0   3        0.03       -2.27      2.81 o 
 -20   1   3        6.01        5.62      2.44 o 
 -19   1   3        4.66        5.43      2.21 o 
 -18   1   3       21.85       22.55      3.05 o 
 -17   1   3        1.62        1.46      1.39 o 
 -16   1   3        3.41        1.58      1.31 o 
 -15   1   3        9.01        6.45      1.48 o 
 -14   1   3        2.40        2.51      1.21 o 
 -13   1   3       48.11       42.11      1.68 o 
 -12   1   3       54.57       57.88      1.80 o 
 -11   1   3       42.26       50.99      1.63 o 
 -10   1   3        1.13        0.89      0.37 o 
  -9   1   3       13.31       17.54      1.00 o 
  -8   1   3      359.90      381.83      5.13 o 
  -7   1   3      445.41      513.78      7.26 o 
  -6   1   3      583.33      551.33      7.68 o 
  -5   1   3        3.14       10.18      0.75 o 
  -4   1   3      136.65      146.03      2.76 o 
  -3   1   3      176.97      171.82      2.50 o 
  -2   1   3     9242.50     9414.35    121.77 o 
  -1   1   3      266.46      259.14      3.87 o 
   0   1   3     1563.56     1594.86     25.31 o 
   1   1   3       38.77       33.04      1.12 o 
   2   1   3      955.39      954.00     12.12 o 
   3   1   3      442.86      454.58      6.30 o 
   4   1   3      117.46      136.00      2.26 o 
   5   1   3        2.87        3.02      0.51 o 
   6   1   3     2114.07     2202.27     28.91 o 
   7   1   3      296.79      335.77      5.84 o 
   8   1   3      594.23      593.66     10.60 o 
   9   1   3       31.25       31.48      1.58 o 
  10   1   3       11.94       11.05      0.92 o 
  11   1   3      149.14      138.42      2.89 o 
  12   1   3       81.99       80.30      2.23 o 
  13   1   3      195.82      204.36      4.48 o 
  14   1   3        1.07        0.83      0.85 o 
  15   1   3       13.18       13.79      1.81 o 
  16   1   3       83.77       95.87      5.63 o 
  17   1   3        5.45        7.07      2.48 o 
  18   1   3        3.96        3.54      2.27 o 
  19   1   3       60.06       69.85     11.46 o 
 -19   2   3        4.39        0.64      2.20 o 
 -18   2   3        6.88        8.82      2.07 o 
 -17   2   3       11.23       12.25      2.16 o 
 -16   2   3        1.78        0.87      1.55 o 
 -15   2   3       12.31       10.69      2.25 o 
 -14   2   3       11.20        8.39      1.37 o 
 -13   2   3       10.57        6.49      1.32 o 
 -12   2   3       22.46       21.75      1.44 o 
 -11   2   3      133.54      120.93      3.51 o 
 -10   2   3       13.78       14.39      1.15 o 
  -9   2   3       23.85       24.51      1.14 o 
  -8   2   3       10.51        8.03      0.78 o 
  -7   2   3        3.12        5.08      0.64 o 
  -6   2   3      143.80      129.69      3.97 o 
  -5   2   3      477.29      450.82      6.17 o 
  -4   2   3        1.28        0.65      0.60 o 
  -3   2   3      175.63      197.99      3.28 o 
  -2   2   3       91.89       89.88      1.92 o 
  -1   2   3       33.65       40.12      1.30 o 
   0   2   3      153.15      154.04      2.90 o 
   1   2   3      179.88      186.15      3.33 o 
   2   2   3        0.36        1.19      0.59 o 
   3   2   3      158.33      179.32      2.96 o 
   4   2   3      520.76      480.42      6.53 o 
   5   2   3      781.75      796.54     10.25 o 
   6   2   3        9.14        6.54      0.70 o 
   7   2   3      273.41      303.36      4.83 o 
   8   2   3       20.58       26.12      2.08 o 
   9   2   3        0.13       -0.81      0.66 o 
  10   2   3        2.00        1.89      0.81 o 
  11   2   3       33.73       38.12      1.81 o 
  12   2   3        2.54        1.52      0.89 o 
  13   2   3        2.90        3.13      1.17 o 
  14   2   3       57.39       62.77      2.87 o 
  15   2   3        5.10        7.59      1.90 o 
  16   2   3       13.21        8.62      1.83 o 
  17   2   3       43.62       59.58      4.93 o 
  18   2   3       18.01       17.20      3.19 o 
 -17   3   3        7.07        7.65      2.25 o 
 -16   3   3       22.59       22.79      3.17 o 
 -15   3   3        3.52        1.54      1.38 o 
 -14   3   3        1.29        1.74      1.34 o 
 -13   3   3        0.51        0.18      1.36 o 
 -12   3   3        0.02       -0.85      1.24 o 
 -11   3   3       52.20       50.30      3.28 o 
 -10   3   3       38.05       39.40      2.58 o 
  -9   3   3      135.60      141.44      3.40 o 
  -8   3   3       14.81       18.18      1.29 o 
  -7   3   3      160.60      170.35      5.79 o 
  -6   3   3       35.49       34.56      1.78 o 
  -5   3   3       28.69       31.00      1.51 o 
  -4   3   3      321.65      323.63      5.07 o 
  -3   3   3       27.38       27.80      1.44 o 
  -2   3   3       34.56       29.11      1.41 o 
  -1   3   3      110.79      107.18      2.42 o 
   0   3   3        0.04       -0.59      0.74 o 
   1   3   3        1.56        2.41      0.77 o 
   2   3   3      315.44      291.20      5.11 o 
   3   3   3       78.17       82.46      2.18 o 
   4   3   3       44.08       53.71      1.88 o 
   5   3   3      175.36      178.89      3.37 o 
   6   3   3      128.46      122.91      2.72 o 
   7   3   3      284.63      264.90      4.95 o 
   8   3   3      104.05      100.39      4.53 o 
   9   3   3        3.89        5.00      1.08 o 
  10   3   3       10.21       10.30      2.14 o 
  11   3   3       14.00       13.29      1.41 o 
  12   3   3       13.09       14.75      1.76 o 
  13   3   3        4.38        2.56      1.52 o 
  14   3   3        0.01       -0.09      1.34 o 
  15   3   3        3.05        2.18      1.60 o 
  16   3   3        0.01       -1.29      1.47 o 
 -13   4   3        0.31        0.92      1.54 o 
 -12   4   3        8.58        5.29      1.64 o 
 -11   4   3        1.12        1.82      1.44 o 
 -10   4   3       13.97       16.25      3.24 o 
  -9   4   3       14.03       13.61      1.82 o 
  -8   4   3        2.83        3.44      1.02 o 
  -7   4   3        8.67       11.43      1.34 o 
  -6   4   3        1.65        3.42      1.10 o 
  -5   4   3        2.02        4.24      1.25 o 
  -4   4   3       64.22       68.92      2.36 o 
  -3   4   3       13.50       14.13      1.47 o 
  -2   4   3        0.23        0.82      0.93 o 
  -1   4   3        0.04       -1.43      0.95 o 
   0   4   3        0.45        0.09      0.91 o 
   1   4   3       15.28       17.06      1.42 o 
   2   4   3        4.88        4.99      1.08 o 
   3   4   3        6.69        4.21      1.10 o 
   4   4   3        3.00        4.20      1.05 o 
   5   4   3        0.59       -0.49      1.03 o 
   6   4   3       15.73       14.76      2.31 o 
   7   4   3       23.40       26.12      1.89 o 
   8   4   3       10.66        7.49      1.39 o 
   9   4   3        4.31        3.64      1.25 o 
  10   4   3        7.19        4.54      1.31 o 
  11   4   3        1.48        1.70      1.42 o 
  12   4   3        2.58        3.57      1.62 o 
  -6   5   3        6.74       10.17      1.72 o 
  -5   5   3        4.93        6.50      1.47 o 
  -4   5   3        0.94       -0.21      2.22 o 
  -3   5   3        0.33        3.62      1.55 o 
  -2   5   3       17.79       19.38      1.73 o 
  -1   5   3        1.20        1.87      1.20 o 
   0   5   3        0.51        1.17      1.15 o 
   1   5   3        1.92        5.12      1.57 o 
   2   5   3        0.76        3.64      1.61 o 
   3   5   3        6.14        7.26      2.02 o 
   4   5   3        1.53        1.28      1.26 o 
   5   5   3        7.27        8.01      1.72 o 
 -20   0   4        3.79        2.93      2.97 o 
 -18   0   4       16.79       10.87      3.62 o 
 -16   0   4        5.39        5.99      1.68 o 
 -14   0   4      135.64      122.87      7.88 o 
 -12   0   4        3.85        9.22      1.75 o 
 -10   0   4        8.12        8.70      0.73 o 
  -8   0   4       32.24       62.96      2.57 o 
  -6   0   4      738.40      785.79     24.47 o 
  -4   0   4     1532.13     1536.16     31.75 o 
  -2   0   4       45.61       56.25      1.37 o 
   0   0   4     2065.62     2092.31     35.22 o 
   2   0   4       85.60       91.54      2.56 o 
   4   0   4      479.33      469.53      8.39 o 
   6   0   4     3561.90     3537.66     59.56 o 
   8   0   4        1.08        0.88      0.58 o 
  10   0   4      146.15      158.51      3.70 o 
  12   0   4     1200.85      719.09     21.93 o 
  14   0   4       40.65       42.51      3.01 o 
  16   0   4        1.95       -0.50      2.45 o 
  18   0   4       30.48       36.05      5.69 o 
 -20   1   4        0.11        1.20      1.99 o 
 -19   1   4        3.44        4.96      2.19 o 
 -18   1   4       14.38       13.57      4.94 o 
 -17   1   4       30.05       31.40      2.71 o 
 -16   1   4       33.91       25.96      2.35 o 
 -15   1   4        9.19        9.49      2.17 o 
 -14   1   4        7.52        7.81      1.77 o 
 -13   1   4        8.77       12.90      1.29 o 
 -12   1   4        8.24        7.93      0.85 o 
 -11   1   4      127.92      124.42      2.65 o 
 -10   1   4      234.45      256.50      4.34 o 
  -9   1   4       26.84       29.69      1.26 o 
  -8   1   4      220.34      233.58      3.91 o 
  -7   1   4      386.72      399.95      6.74 o 
  -6   1   4      522.32      542.29      7.79 o 
  -5   1   4     2506.07     2559.30     37.57 o 
  -4   1   4      465.15      495.28     12.05 o 
  -3   1   4        6.39       10.21      0.62 o 
  -2   1   4     2302.70     2296.13     27.42 o 
  -1   1   4       31.87       30.21      0.84 o 
   0   1   4      238.17      247.76      3.70 o 
   1   1   4      374.50      357.80      4.68 o 
   2   1   4       87.75       80.24      1.55 o 
   3   1   4       16.21       12.85      0.58 o 
   4   1   4      602.45      597.85      7.96 o 
   5   1   4      818.08      847.92     11.63 o 
   6   1   4      116.42      123.13      2.70 o 
   7   1   4       62.09       50.69      1.50 o 
   8   1   4      190.49      206.98      3.60 o 
   9   1   4      155.78      167.51      3.59 o 
  10   1   4       43.25       40.00      2.58 o 
  11   1   4       27.16       33.79      1.57 o 
  12   1   4      181.25      176.21      3.53 o 
  13   1   4        6.72        8.14      1.16 o 
  14   1   4        0.73        1.05      0.96 o 
  15   1   4       31.36       25.62      3.11 o 
  16   1   4       13.91       17.29      1.99 o 
  17   1   4       17.93       21.66      3.26 o 
  18   1   4        0.22       -1.09      2.11 o 
  19   1   4        0.41       -2.07      2.16 o 
 -19   2   4        1.91        2.98      2.38 o 
 -18   2   4        0.00       -0.63      1.58 o 
 -17   2   4       24.88       28.40      3.97 o 
 -16   2   4        0.03       -0.51      1.38 o 
 -15   2   4        3.85        3.72      1.57 o 
 -14   2   4        0.34        0.28      1.00 o 
 -13   2   4       29.31       26.11      1.87 o 
 -12   2   4       39.34       39.10      2.26 o 
 -11   2   4       50.82       47.99      1.88 o 
 -10   2   4       32.43       30.62      1.82 o 
  -9   2   4       13.83       10.57      0.84 o 
  -8   2   4      321.22      314.04      5.80 o 
  -7   2   4        9.11        6.84      0.99 o 
  -6   2   4        0.15        0.33      0.91 o 
  -5   2   4        4.83        2.82      0.89 o 
  -4   2   4     1470.50     1425.54     17.60 o 
  -3   2   4      860.84      893.70     11.36 o 
  -2   2   4      707.77      707.70     10.13 o 
  -1   2   4      298.24      301.46      4.37 o 
   0   2   4      979.08      932.56     11.80 o 
   1   2   4       15.05       12.21      0.80 o 
   2   2   4        0.31       -0.11      0.46 o 
   3   2   4      100.85       97.54      1.98 o 
   4   2   4       84.60       81.09      1.88 o 
   5   2   4      382.32      399.77      5.61 o 
   6   2   4       46.98       60.51      1.57 o 
   7   2   4      169.74      176.37      3.75 o 
   8   2   4      121.38      120.46      2.72 o 
   9   2   4       75.92       77.42      2.22 o 
  10   2   4       11.59        9.62      1.34 o 
  11   2   4        0.20        0.04      0.91 o 
  12   2   4       19.35       20.85      1.51 o 
  13   2   4        9.78       10.40      1.68 o 
  14   2   4        6.55        7.32      1.45 o 
  15   2   4        0.10       -1.06      1.22 o 
  16   2   4       22.26       28.41      2.66 o 
  17   2   4        1.19        2.08      1.60 o 
  18   2   4       31.42       37.80      4.27 o 
 -16   3   4        3.04        3.03      1.89 o 
 -15   3   4       10.80       11.91      2.36 o 
 -14   3   4        0.68        0.88      1.30 o 
 -13   3   4        2.48        3.57      1.37 o 
 -12   3   4       43.45       34.44      5.38 o 
 -11   3   4        0.30        0.37      0.95 o 
 -10   3   4       24.21       22.23      2.05 o 
  -9   3   4        0.31        1.55      0.97 o 
  -8   3   4      109.53      107.22      4.57 o 
  -7   3   4      153.24      148.23      3.77 o 
  -6   3   4      232.82      226.88      3.97 o 
  -5   3   4       32.06       29.17      1.51 o 
  -4   3   4      208.17      199.72      3.62 o 
  -3   3   4        4.62        8.48      0.98 o 
  -2   3   4       12.55       12.87      1.19 o 
  -1   3   4        0.07       -0.99      1.07 o 
   0   3   4        7.91        9.56      0.98 o 
   1   3   4       12.32       14.14      1.11 o 
   2   3   4       86.52       87.08      2.21 o 
   3   3   4        0.16        0.27      0.72 o 
   4   3   4       63.37       68.68      2.00 o 
   5   3   4       90.46       96.19      2.35 o 
   6   3   4        7.31        8.99      1.19 o 
   7   3   4        4.65        6.76      1.13 o 
   8   3   4       24.63       28.01      1.74 o 
   9   3   4       99.56      105.11      3.63 o 
  10   3   4       61.96       59.96      2.40 o 
  11   3   4        0.64        1.51      0.99 o 
  12   3   4        0.57        2.28      1.07 o 
  13   3   4        0.15       -0.14      1.71 o 
  14   3   4        0.12       -0.22      1.73 o 
  15   3   4        0.05       -1.04      1.31 o 
 -13   4   4        0.14        0.19      1.46 o 
 -12   4   4       14.18       14.76      2.05 o 
 -11   4   4        1.45        0.50      1.40 o 
 -10   4   4        9.12        8.81      1.72 o 
  -9   4   4        8.69       10.91      1.79 o 
  -8   4   4        0.06        2.05      1.26 o 
  -7   4   4       86.10       94.26      2.72 o 
  -6   4   4        0.10        6.23      1.33 o 
  -5   4   4       82.69       83.31      2.79 o 
  -4   4   4       62.03       61.40      2.34 o 
  -3   4   4       32.87       36.73      2.11 o 
  -2   4   4        2.18        2.03      1.11 o 
  -1   4   4       22.91       20.60      1.55 o 
   0   4   4        1.30        0.02      0.88 o 
   1   4   4        1.39        1.31      0.95 o 
   2   4   4       28.82       28.95      1.71 o 
   3   4   4       52.15       52.47      2.20 o 
   4   4   4        0.41       -0.37      0.92 o 
   5   4   4       42.69       40.59      2.46 o 
   6   4   4       33.53       31.54      2.04 o 
   7   4   4        0.00       -0.38      1.08 o 
   8   4   4        8.21        7.70      1.39 o 
   9   4   4       16.13       15.99      1.69 o 
  10   4   4       14.35       14.66      1.93 o 
  11   4   4       24.58       19.43      2.14 o 
  12   4   4       11.90       13.86      2.05 o 
  -6   5   4        0.84        3.21      1.81 o 
  -5   5   4       40.46       33.48      3.09 o 
  -4   5   4       10.02       12.21      1.90 o 
  -3   5   4        0.00        0.29      1.25 o 
  -2   5   4        0.38        2.82      1.32 o 
  -1   5   4        0.29       -0.31      1.19 o 
   0   5   4        1.34        1.10      1.27 o 
   1   5   4        3.51        4.07      1.38 o 
   2   5   4        0.55        1.31      1.29 o 
   3   5   4        0.16       -0.06      1.35 o 
   4   5   4        2.37        2.15      1.49 o 
 -19   0   5        2.79        2.85      3.01 o 
 -17   0   5       59.62       47.85      5.71 o 
 -15   0   5        7.31        3.51      1.49 o 
 -13   0   5        0.11       -1.13      1.39 o 
 -11   0   5       18.65       13.70      1.65 o 
  -9   0   5      158.09      148.59      5.50 o 
  -7   0   5      347.56      304.42      7.61 o 
  -5   0   5      436.02      377.00      8.19 o 
  -3   0   5      190.98      208.97      3.99 o 
  -1   0   5     1774.09     1793.55     30.31 o 
   1   0   5     1565.56     1501.82     30.61 o 
   3   0   5     2618.91     2615.70     44.07 o 
   5   0   5       55.94       73.79      4.14 o 
   7   0   5      824.83      924.90     18.21 o 
   9   0   5      685.97      686.56     14.50 o 
  11   0   5      759.44      772.05     17.59 o 
  13   0   5       79.36       35.43      3.37 o 
  15   0   5        0.09       -0.65      1.41 o 
  17   0   5        0.01       -3.55      2.37 o 
  19   0   5        0.41       -4.00      2.67 o 
 -20   1   5        0.13        2.45      2.25 o 
 -19   1   5        0.00        0.75      2.22 o 
 -18   1   5       25.76       26.07      2.60 o 
 -17   1   5        5.83        6.20      1.69 o 
 -16   1   5        6.46        6.19      1.59 o 
 -15   1   5        2.60        2.64      1.04 o 
 -14   1   5       21.64       21.53      1.86 o 
 -13   1   5        5.18        5.18      1.06 o 
 -12   1   5        8.87        9.25      0.93 o 
 -11   1   5        0.28        0.80      0.60 o 
 -10   1   5       19.17       18.78      1.10 o 
  -9   1   5       86.07       93.82      2.13 o 
  -8   1   5        0.82        1.33      0.71 o 
  -7   1   5       25.54       27.91      2.33 o 
  -6   1   5      164.63      159.48      2.46 o 
  -5   1   5      223.55      240.11      3.75 o 
  -4   1   5       40.77       36.89      0.96 o 
  -3   1   5      557.88      567.93      7.20 o 
  -2   1   5       31.25       26.37      0.81 o 
  -1   1   5        6.24        6.38      0.65 o 
   0   1   5     1187.95     1178.09     21.78 o 
   1   1   5       83.10       63.80      1.22 o 
   2   1   5      345.82      348.76      5.10 o 
   3   1   5       53.26       49.73      1.31 o 
   4   1   5        1.61        0.26      0.29 o 
   5   1   5      310.27      379.19      5.64 o 
   6   1   5      662.44      625.10      8.85 o 
   7   1   5      252.46      257.04      4.21 o 
   8   1   5        0.00       -0.22      0.52 o 
   9   1   5      162.12      177.22      3.34 o 
  10   1   5      652.58      692.94     10.08 o 
  11   1   5       76.78       75.16      2.50 o 
  12   1   5       70.39       70.16      6.07 o 
  13   1   5      118.08      118.79      3.26 o 
  14   1   5       88.06       96.41      3.02 o 
  15   1   5        1.17        1.06      1.27 o 
  16   1   5        3.19        5.33      1.51 o 
  17   1   5       12.41       13.20      2.81 o 
  18   1   5        2.64        4.15      2.38 o 
 -19   2   5        1.73       -1.88      1.71 o 
 -18   2   5       17.53       21.21      2.59 o 
 -17   2   5        0.42       -1.34      1.50 o 
 -16   2   5        6.81        5.19      1.71 o 
 -15   2   5        9.13        8.58      1.84 o 
 -14   2   5        5.53        4.78      1.56 o 
 -13   2   5       16.23       15.65      1.31 o 
 -12   2   5       16.84       18.07      1.47 o 
 -11   2   5      154.10      171.14      5.02 o 
 -10   2   5       82.64       69.23      4.05 o 
  -9   2   5        1.05        1.15      0.67 o 
  -8   2   5        3.01        4.97      0.99 o 
  -7   2   5       44.38       50.36      1.64 o 
  -6   2   5      373.00      388.63      5.99 o 
  -5   2   5      553.35      566.79     10.84 o 
  -4   2   5      657.03      652.85      8.58 o 
  -3   2   5      638.74      727.63     10.43 o 
  -2   2   5       99.91      102.19      2.08 o 
  -1   2   5       87.34       72.47      1.82 o 
   0   2   5      172.32      191.90      3.11 o 
   1   2   5      166.59      142.57      2.51 o 
   2   2   5      108.09      133.31      2.41 o 
   3   2   5        3.44        6.35      0.67 o 
   4   2   5       29.84       30.62      1.47 o 
   5   2   5       90.00       81.80      1.83 o 
   6   2   5       17.99       25.23      1.21 o 
   7   2   5        7.35        8.79      1.11 o 
   8   2   5        3.95        1.72      0.81 o 
   9   2   5        0.01        1.21      1.03 o 
  10   2   5       19.16       16.97      1.33 o 
  11   2   5       80.82       86.61      2.90 o 
  12   2   5        7.19        6.58      1.11 o 
  13   2   5        0.17        1.58      1.08 o 
  14   2   5        0.67        0.03      1.27 o 
  15   2   5       14.09       19.71      2.36 o 
  16   2   5        0.41        2.73      2.29 o 
  17   2   5        2.03        2.29      1.96 o 
 -16   3   5        4.81        5.01      2.06 o 
 -15   3   5        0.02       -1.83      1.54 o 
 -14   3   5        0.71        1.17      1.15 o 
 -13   3   5        0.00       -1.65      1.16 o 
 -12   3   5        7.31        4.83      1.57 o 
 -11   3   5       10.06        6.85      1.21 o 
 -10   3   5        4.06        4.73      1.07 o 
  -9   3   5       21.01       20.10      1.52 o 
  -8   3   5      196.52      211.75      4.39 o 
  -7   3   5        9.17       12.09      1.15 o 
  -6   3   5        0.40        2.03      0.86 o 
  -5   3   5        2.44        3.77      0.90 o 
  -4   3   5      670.64      678.71      9.28 o 
  -3   3   5      102.31      110.03      2.78 o 
  -2   3   5        8.98        6.28      0.93 o 
  -1   3   5      108.01      104.44      2.43 o 
   0   3   5      294.81      315.44      5.05 o 
   1   3   5       17.31       19.42      1.64 o 
   2   3   5       44.81       46.93      1.77 o 
   3   3   5       59.83       61.40      2.14 o 
   4   3   5       17.30       19.68      1.24 o 
   5   3   5       81.11       80.76      3.63 o 
   6   3   5       10.18        9.87      1.20 o 
   7   3   5       87.35       77.75      2.51 o 
   8   3   5        0.06        1.51      0.95 o 
   9   3   5        9.88        9.31      1.27 o 
  10   3   5        1.97        1.03      1.02 o 
  11   3   5        2.18        2.75      1.13 o 
  12   3   5       14.51       10.36      1.32 o 
  13   3   5        0.01       -1.77      1.18 o 
  14   3   5        0.88        3.23      1.61 o 
  15   3   5        1.46       -0.68      1.50 o 
 -13   4   5        1.88       -1.00      1.38 o 
 -12   4   5        0.21       -0.04      1.38 o 
 -11   4   5        6.23        6.78      1.68 o 
 -10   4   5       39.77       35.95      2.59 o 
  -9   4   5        3.01        4.53      1.31 o 
  -8   4   5       48.42       43.96      2.42 o 
  -7   4   5       83.68       82.52      2.93 o 
  -6   4   5      155.89      145.78      3.81 o 
  -5   4   5       40.25       40.45      2.22 o 
  -4   4   5       12.62       12.99      1.51 o 
  -3   4   5        0.13        0.81      0.96 o 
  -2   4   5        0.09       -0.03      0.92 o 
  -1   4   5        3.28        1.79      0.97 o 
   0   4   5        3.03        3.10      1.01 o 
   1   4   5        0.00        0.34      0.90 o 
   2   4   5        2.08       -0.15      0.70 o 
   3   4   5       10.46       11.61      1.27 o 
   4   4   5        0.96        2.16      1.09 o 
   5   4   5       25.18       26.84      1.91 o 
   6   4   5       11.97       12.27      1.49 o 
   7   4   5        3.02        3.17      1.20 o 
   8   4   5      123.34      108.41      3.71 o 
   9   4   5       20.50       18.59      2.41 o 
  10   4   5        0.32        0.58      1.35 o 
  11   4   5        1.22       -1.27      2.49 o 
  -5   5   5        1.51        5.93      1.73 o 
  -4   5   5        1.43        2.31      1.35 o 
  -3   5   5       29.87       31.64      2.26 o 
  -2   5   5        0.58        1.93      1.32 o 
  -1   5   5       16.65       16.98      1.85 o 
   0   5   5        2.38        3.34      1.37 o 
   1   5   5        6.38        8.59      1.57 o 
   2   5   5        0.05        0.14      1.37 o 
   3   5   5        1.08       -0.88      1.37 o 
 -20   0   6        3.90        3.53      3.08 o 
 -18   0   6       36.91       27.94      4.66 o 
 -16   0   6        7.16        9.52      1.98 o 
 -14   0   6        0.03        1.26      1.30 o 
 -12   0   6        0.80        3.50      1.27 o 
 -10   0   6       80.82       77.72      3.23 o 
  -8   0   6       26.79       33.65      1.96 o 
  -6   0   6      539.65      494.24     10.64 o 
  -4   0   6      995.27      982.94     16.97 o 
  -2   0   6     2414.01     2306.12     38.89 o 
   0   0   6     1078.26     1041.43     25.59 o 
   2   0   6       40.48       62.05      1.67 o 
   4   0   6      729.27      632.26     11.26 o 
   6   0   6      673.28      721.28     12.85 o 
   8   0   6       24.54       25.19      1.31 o 
  10   0   6      149.23      138.17      4.65 o 
  12   0   6       48.42       45.66      3.05 o 
  14   0   6       51.19       58.33      6.11 o 
  16   0   6        0.08       -0.69      2.06 o 
  18   0   6        0.08       -1.08      3.13 o 
 -20   1   6        6.82        4.15      2.37 o 
 -19   1   6        0.09        1.61      2.07 o 
 -18   1   6        0.08       -0.63      1.45 o 
 -17   1   6        8.56       10.94      1.98 o 
 -16   1   6       56.37       51.43      4.95 o 
 -15   1   6       20.47       23.72      1.86 o 
 -14   1   6        6.63        5.54      1.47 o 
 -13   1   6       12.34       10.99      1.30 o 
 -12   1   6       26.28       25.10      2.87 o 
 -11   1   6      395.92      406.57      8.82 o 
 -10   1   6       34.15       40.13      1.48 o 
  -9   1   6       98.24       91.94      2.49 o 
  -8   1   6       37.73       35.03      1.72 o 
  -7   1   6      205.37      183.52      4.34 o 
  -6   1   6      140.89      164.23      2.53 o 
  -5   1   6       78.85       68.65      1.66 o 
  -4   1   6        5.68        4.10      0.43 o 
  -3   1   6      242.02      243.71      3.42 o 
  -2   1   6      494.32      503.71      8.59 o 
  -1   1   6       28.10       20.36      0.87 o 
   0   1   6       49.15       46.17      1.40 o 
   1   1   6      114.06       97.73      1.67 o 
   2   1   6      430.46      379.92      5.03 o 
   3   1   6      535.65      499.38      6.47 o 
   4   1   6      583.10      610.05      8.44 o 
   5   1   6       65.45       58.83      1.56 o 
   6   1   6       23.13       18.30      1.15 o 
   7   1   6      139.65      140.62      2.91 o 
   8   1   6       78.39       76.15      1.99 o 
   9   1   6        4.66        6.60      0.96 o 
  10   1   6      575.61      576.29      8.62 o 
  11   1   6       67.82       65.39      2.13 o 
  12   1   6       42.41       44.45      2.20 o 
  13   1   6        0.55       -0.53      1.07 o 
  14   1   6       15.84       16.36      1.58 o 
  15   1   6        0.07       -1.43      0.96 o 
  16   1   6        1.94        1.96      1.48 o 
  17   1   6        0.02       -1.90      1.31 o 
  18   1   6        0.05       -1.37      2.17 o 
 -18   2   6        6.04        5.20      1.91 o 
 -17   2   6        1.63        1.17      1.59 o 
 -16   2   6        1.04        1.04      1.53 o 
 -15   2   6        9.85        8.54      2.31 o 
 -14   2   6        7.45        6.02      1.31 o 
 -13   2   6        0.24        0.87      0.85 o 
 -12   2   6        1.65        0.47      0.82 o 
 -11   2   6        0.11        0.64      0.81 o 
 -10   2   6       64.99       68.95      2.93 o 
  -9   2   6      163.91      155.49      4.39 o 
  -8   2   6       44.18       41.86      1.72 o 
  -7   2   6      147.01      151.79      2.75 o 
  -6   2   6      191.50      196.59      5.00 o 
  -5   2   6      954.18     1002.34     14.10 o 
  -4   2   6      524.91      514.39      6.97 o 
  -3   2   6      184.02      203.31      3.31 o 
  -2   2   6      335.29      358.33      5.10 o 
  -1   2   6      365.68      367.59      5.20 o 
   0   2   6      333.57      350.31      5.48 o 
   1   2   6       22.96       24.12      1.05 o 
   2   2   6        7.73        9.96      0.75 o 
   3   2   6       13.13       18.71      0.96 o 
   4   2   6      258.67      264.86      4.03 o 
   5   2   6       13.66       11.46      0.81 o 
   6   2   6       46.09       38.45      1.63 o 
   7   2   6       41.57       46.47      1.77 o 
   8   2   6       37.29       46.73      2.24 o 
   9   2   6      181.11      178.78      4.03 o 
  10   2   6      103.70      105.03      2.79 o 
  11   2   6      108.41      109.76      2.90 o 
  12   2   6       17.10       20.91      1.55 o 
  13   2   6       96.52       82.98      3.55 o 
  14   2   6       15.49       22.06      2.02 o 
  15   2   6        0.55       -0.21      1.41 o 
  16   2   6        3.10        1.55      1.59 o 
  17   2   6        8.65        9.78      2.12 o 
 -16   3   6        8.31       11.96      2.36 o 
 -15   3   6        0.20       -0.23      2.07 o 
 -14   3   6        3.51        3.64      1.28 o 
 -13   3   6       14.44       14.40      1.96 o 
 -12   3   6        1.13       -0.09      1.08 o 
 -11   3   6       33.87       35.15      2.28 o 
 -10   3   6       40.51       39.57      2.09 o 
  -9   3   6        1.00        0.38      1.02 o 
  -8   3   6      128.04      127.52      3.24 o 
  -7   3   6      542.64      518.78      7.49 o 
  -6   3   6       13.64       13.43      1.35 o 
  -5   3   6       40.41       41.68      1.91 o 
  -4   3   6      195.56      192.16      3.56 o 
  -3   3   6       90.47       86.65      2.24 o 
  -2   3   6        0.09        0.54      0.72 o 
  -1   3   6      104.76      102.42      2.42 o 
   0   3   6        4.17        4.96      0.88 o 
   1   3   6       20.65       17.46      1.16 o 
   2   3   6       92.30       89.25      2.27 o 
   3   3   6       10.54       10.81      1.05 o 
   4   3   6       30.89       33.97      1.67 o 
   5   3   6       25.37       27.17      1.65 o 
   6   3   6       51.49       53.02      2.16 o 
   7   3   6       23.64       24.93      1.69 o 
   8   3   6       40.99       39.97      2.02 o 
   9   3   6       29.49       28.56      1.84 o 
  10   3   6        3.47        3.38      1.13 o 
  11   3   6        8.01        5.67      1.25 o 
  12   3   6        1.69        2.06      1.12 o 
  13   3   6        0.00        0.53      1.61 o 
  14   3   6        1.14        3.97      1.81 o 
  15   3   6        4.04        5.65      2.34 o 
 -13   4   6        2.68        3.57      1.84 o 
 -12   4   6        2.01        0.14      1.59 o 
 -11   4   6        0.15       -0.09      1.40 o 
 -10   4   6        0.39        1.06      1.19 o 
  -9   4   6       16.27       12.15      1.55 o 
  -8   4   6       14.98       14.37      1.90 o 
  -7   4   6        5.17        5.15      1.57 o 
  -6   4   6        7.15        7.74      1.54 o 
  -5   4   6        0.01        2.74      1.15 o 
  -4   4   6        9.89        9.07      1.32 o 
  -3   4   6       33.04       35.82      2.06 o 
  -2   4   6        1.15        2.25      1.10 o 
  -1   4   6       10.22       11.50      1.45 o 
   0   4   6       52.75       48.04      2.36 o 
   1   4   6        2.88        3.27      1.16 o 
   2   4   6        8.65        7.02      1.32 o 
   3   4   6        6.06        4.95      1.42 o 
   4   4   6        1.21        1.58      1.26 o 
   5   4   6       16.32       18.02      1.98 o 
   6   4   6        2.20        5.41      1.48 o 
   7   4   6        2.84        3.14      1.46 o 
   8   4   6        2.03        3.07      1.44 o 
   9   4   6       30.54       23.01      2.26 o 
  10   4   6        0.28       -0.07      1.33 o 
  11   4   6        4.95        3.23      1.61 o 
  -4   5   6       19.51       20.88      2.19 o 
  -3   5   6        1.48        5.63      2.08 o 
  -2   5   6        0.57        2.15      1.32 o 
  -1   5   6        0.04        1.98      1.33 o 
   0   5   6        6.71        7.88      1.54 o 
   1   5   6        2.30        3.34      1.57 o 
   2   5   6        2.15        1.37      1.43 o 
 -19   0   7       21.59       21.91      4.68 o 
 -17   0   7      122.54      132.25     14.38 o 
 -15   0   7       10.85       15.30      2.29 o 
 -13   0   7      325.93      305.84      8.72 o 
 -11   0   7        2.01        0.69      1.12 o 
  -9   0   7       38.85       40.07      2.22 o 
  -7   0   7      469.42      481.31     10.48 o 
  -5   0   7      338.79      406.88      7.50 o 
  -3   0   7       96.24      130.37      2.85 o 
  -1   0   7     2366.20     2243.51     37.92 o 
   1   0   7      262.08      283.78      6.73 o 
   3   0   7     3818.72     3780.73     63.50 o 
   5   0   7      127.79      162.05      3.57 o 
   7   0   7      262.74      244.22      5.05 o 
   9   0   7      315.24      315.73      8.22 o 
  11   0   7      299.83      315.31      8.52 o 
  13   0   7       41.01       47.13      3.40 o 
  15   0   7        1.39       -0.51      1.50 o 
  17   0   7        4.75        3.65      3.38 o 
 -20   1   7        0.38       -2.13      2.00 o 
 -19   1   7       27.74       27.63      2.84 o 
 -18   1   7        3.27        1.23      1.58 o 
 -17   1   7        0.41       -1.24      1.36 o 
 -16   1   7       15.81       17.06      1.79 o 
 -15   1   7        7.70        5.26      1.30 o 
 -14   1   7        4.07        4.42      1.16 o 
 -13   1   7        5.87        2.98      1.06 o 
 -12   1   7        4.20        4.44      1.05 o 
 -11   1   7       39.39       38.42      1.80 o 
 -10   1   7      190.61      176.44      3.40 o 
  -9   1   7        0.31       -0.12      0.40 o 
  -8   1   7      208.61      198.58      3.53 o 
  -7   1   7      101.04       93.67      2.30 o 
  -6   1   7     1024.48     1075.58     13.32 o 
  -5   1   7      157.91      170.01      2.65 o 
  -4   1   7       10.19        4.62      0.48 o 
  -3   1   7       57.73       75.61      1.51 o 
  -2   1   7     3807.19     4019.75     66.71 o 
  -1   1   7      671.06      763.24     10.48 o 
   0   1   7       77.20       79.28      1.74 o 
   1   1   7       12.22       11.85      0.74 o 
   2   1   7       20.72       13.76      0.67 o 
   3   1   7       94.70       73.21      1.47 o 
   4   1   7      255.52      244.99      3.76 o 
   5   1   7        4.03        4.96      0.49 o 
   6   1   7      125.08      152.46      2.90 o 
   7   1   7        2.28        5.62      0.74 o 
   8   1   7        3.23        3.08      0.71 o 
   9   1   7        2.37        0.94      0.74 o 
  10   1   7      393.48      384.30      6.23 o 
  11   1   7       19.20       15.58      1.43 o 
  12   1   7        0.04        1.36      0.97 o 
  13   1   7        0.99        1.32      1.01 o 
  14   1   7       28.32       31.97      2.21 o 
  15   1   7        2.73        0.69      0.71 o 
  16   1   7       12.89       14.22      2.06 o 
  17   1   7        1.77        1.05      1.58 o 
  18   1   7        9.74        9.43      2.99 o 
 -18   2   7        5.22        3.14      1.81 o 
 -17   2   7        0.08        1.22      1.62 o 
 -16   2   7        0.83       -0.90      1.56 o 
 -15   2   7        0.26        0.28      1.55 o 
 -14   2   7        0.79       -0.49      1.32 o 
 -13   2   7       11.38       16.48      1.65 o 
 -12   2   7        0.23       -0.79      0.80 o 
 -11   2   7       93.23      100.95      2.72 o 
 -10   2   7       17.70       12.63      2.11 o 
  -9   2   7      483.34      478.40      8.67 o 
  -8   2   7      102.01      106.93      2.99 o 
  -7   2   7      112.11      123.78      3.03 o 
  -6   2   7       24.09       22.41      1.43 o 
  -5   2   7       41.92       42.70      1.44 o 
  -4   2   7       53.60       69.92      1.75 o 
  -3   2   7      643.14      678.21      8.90 o 
  -2   2   7      472.99      497.97      6.77 o 
  -1   2   7       43.01       34.00      1.23 o 
   0   2   7       97.44       87.52      2.06 o 
   1   2   7       33.36       33.19      1.18 o 
   2   2   7       11.47        9.94      0.76 o 
   3   2   7       74.52       79.72      2.01 o 
   4   2   7       70.73       63.23      1.63 o 
   5   2   7       41.11       42.29      1.39 o 
   6   2   7       29.94       31.66      1.51 o 
   7   2   7      243.34      245.23      4.47 o 
   8   2   7      142.51      134.16      3.08 o 
   9   2   7       31.20       43.19      2.14 o 
  10   2   7       59.17       57.00      2.34 o 
  11   2   7        5.66        4.62      1.09 o 
  12   2   7        0.71        1.27      0.99 o 
  13   2   7        2.53        3.97      1.27 o 
  14   2   7       17.22       18.71      2.22 o 
  15   2   7        4.54        9.89      1.97 o 
  16   2   7        1.97       -0.77      1.50 o 
 -16   3   7        0.46       -0.80      1.72 o 
 -15   3   7       21.89       17.48      2.82 o 
 -14   3   7       12.03       13.55      2.24 o 
 -13   3   7       25.09       20.23      4.06 o 
 -12   3   7        0.84        1.04      0.78 o 
 -11   3   7        0.00        0.54      0.99 o 
 -10   3   7        1.72        2.70      1.20 o 
  -9   3   7        0.03        0.13      1.07 o 
  -8   3   7       15.56       12.49      1.54 o 
  -7   3   7       17.81       20.26      1.63 o 
  -6   3   7       27.07       25.67      1.52 o 
  -5   3   7       42.57       40.47      1.71 o 
  -4   3   7        0.28        1.08      0.78 o 
  -3   3   7       23.03       25.18      1.39 o 
  -2   3   7        5.71        5.07      0.87 o 
  -1   3   7      129.84      134.72      2.85 o 
   0   3   7       23.37       29.31      1.45 o 
   1   3   7       88.32       93.91      2.34 o 
   2   3   7        7.84        7.81      0.97 o 
   3   3   7       25.06       27.06      1.44 o 
   4   3   7       40.78       41.30      1.96 o 
   5   3   7       38.99       43.89      2.01 o 
   6   3   7        0.43        0.90      0.92 o 
   7   3   7        2.63        1.70      1.15 o 
   8   3   7      168.64      163.64      4.30 o 
   9   3   7       17.82       18.89      2.14 o 
  10   3   7        0.24       -0.18      1.11 o 
  11   3   7       22.61       26.87      2.16 o 
  12   3   7       30.29       29.65      2.30 o 
  13   3   7        0.05        2.74      1.40 o 
  14   3   7        5.23        9.82      2.46 o 
 -12   4   7       11.30       10.11      2.65 o 
 -11   4   7        0.05        2.20      1.60 o 
 -10   4   7        1.91        1.76      1.67 o 
  -9   4   7        1.09       -0.33      2.03 o 
  -8   4   7       14.40       14.89      1.83 o 
  -7   4   7       23.23       20.34      1.99 o 
  -6   4   7       81.11       76.45      3.21 o 
  -5   4   7        0.04        1.51      1.35 o 
  -4   4   7        0.24        1.69      1.11 o 
  -3   4   7        8.79       10.70      1.42 o 
  -2   4   7       33.12       33.58      2.12 o 
  -1   4   7       22.49       24.15      2.22 o 
   0   4   7      110.94      105.58      3.11 o 
   1   4   7        3.63        3.90      0.98 o 
   2   4   7        0.85        1.44      1.06 o 
   3   4   7       15.22       12.41      1.71 o 
   4   4   7        3.25        2.73      1.31 o 
   5   4   7       22.19       24.27      3.06 o 
   6   4   7       58.28       52.80      2.97 o 
   7   4   7        0.08       -0.12      1.31 o 
   8   4   7        2.43        2.58      1.41 o 
   9   4   7        0.67        0.36      1.38 o 
  10   4   7        0.00       -0.50      1.36 o 
  -2   5   7        7.68        4.61      1.47 o 
  -1   5   7        0.19        2.41      1.35 o 
   0   5   7        3.38        2.90      1.55 o 
 -20   0   8        3.02       -0.82      2.87 o 
 -18   0   8        4.82        6.54      2.11 o 
 -16   0   8       37.77       37.39      3.43 o 
 -14   0   8       93.68       86.69      4.25 o 
 -12   0   8      121.12      123.09      4.79 o 
 -10   0   8       56.34       55.18      2.74 o 
  -8   0   8      349.12      354.43      8.05 o 
  -6   0   8      342.02      347.31      6.64 o 
  -4   0   8     1692.65     1820.20     31.05 o 
  -2   0   8     3652.51     3707.39     87.66 o 
   0   0   8       93.45       93.17      2.34 o 
   2   0   8      283.38      245.74      4.94 o 
   4   0   8      911.07      946.23     16.65 o 
   6   0   8       16.07       14.39      1.06 o 
   8   0   8      165.61      172.32      5.24 o 
  10   0   8      168.45      162.12      5.36 o 
  12   0   8      182.01      212.62      6.65 o 
  14   0   8       30.42       29.45      2.90 o 
  16   0   8        2.05        0.69      2.49 o 
 -19   1   8       14.98       16.24      2.33 o 
 -18   1   8        5.03        2.54      1.87 o 
 -17   1   8        2.67        2.38      1.58 o 
 -16   1   8       11.57       14.53      1.69 o 
 -15   1   8       23.72       24.71      1.99 o 
 -14   1   8       16.21       17.42      1.67 o 
 -13   1   8      129.08      125.49      3.56 o 
 -12   1   8       37.80       42.99      2.27 o 
 -11   1   8        2.82        2.97      0.97 o 
 -10   1   8      109.11      105.60      2.80 o 
  -9   1   8      282.93      280.32      5.27 o 
  -8   1   8        9.26        8.50      1.45 o 
  -7   1   8       76.07       80.29      1.61 o 
  -6   1   8        1.64        1.19      0.41 o 
  -5   1   8      879.52      922.06     11.54 o 
  -4   1   8     1316.45     1454.08     17.77 o 
  -3   1   8     1175.39     1172.07     14.43 o 
  -2   1   8       22.75       26.84      1.23 o 
  -1   1   8       97.12       87.77      2.09 o 
   0   1   8      175.46      174.10      3.33 o 
   1   1   8     1716.38     1728.68     25.26 o 
   2   1   8       37.09       34.08      1.00 o 
   3   1   8      425.89      445.22      5.95 o 
   4   1   8      139.83      160.56      2.61 o 
   5   1   8      129.08      134.51      2.31 o 
   6   1   8        0.24        0.08      0.53 o 
   7   1   8      359.04      349.90      5.58 o 
   8   1   8        4.97        4.79      0.83 o 
   9   1   8       29.43       31.07      1.63 o 
  10   1   8      102.87      100.51      2.96 o 
  11   1   8        0.12       -0.63      0.91 o 
  12   1   8       69.26       65.30      2.55 o 
  13   1   8       33.31       32.55      2.21 o 
  14   1   8       10.68       10.04      1.49 o 
  15   1   8        8.41        6.88      1.42 o 
  16   1   8        5.14        6.90      1.84 o 
  17   1   8        0.17       -2.21      1.51 o 
 -18   2   8        2.15       -0.11      1.66 o 
 -17   2   8        2.09        2.53      1.74 o 
 -16   2   8       10.00        9.08      1.98 o 
 -15   2   8        0.70        1.60      1.26 o 
 -14   2   8       14.75       12.99      1.66 o 
 -13   2   8       18.17       20.66      1.87 o 
 -12   2   8        6.45        4.30      1.66 o 
 -11   2   8        0.21        1.26      0.89 o 
 -10   2   8       57.80       51.98      2.36 o 
  -9   2   8       42.25       46.01      2.37 o 
  -8   2   8       55.83       55.60      1.96 o 
  -7   2   8        2.59        2.06      0.62 o 
  -6   2   8       10.24        9.96      0.91 o 
  -5   2   8       10.87       16.30      0.96 o 
  -4   2   8       42.23       34.33      1.28 o 
  -3   2   8        1.24        1.63      0.57 o 
  -2   2   8      133.51      139.63      2.53 o 
  -1   2   8      125.73      122.29      2.32 o 
   0   2   8       16.51       20.68      0.98 o 
   1   2   8        1.75        4.03      0.60 o 
   2   2   8      116.20      113.60      2.22 o 
   3   2   8       35.17       29.78      1.18 o 
   4   2   8      218.40      212.91      3.49 o 
   5   2   8        0.72        0.89      0.68 o 
   6   2   8        0.21       -0.01      0.67 o 
   7   2   8       60.70       64.12      2.09 o 
   8   2   8      285.70      296.36      5.26 o 
   9   2   8       42.47       47.30      2.14 o 
  10   2   8        5.78        3.05      1.08 o 
  11   2   8       27.23       27.17      2.36 o 
  12   2   8       67.76       69.68      3.10 o 
  13   2   8       10.53        8.86      1.91 o 
  14   2   8        0.88       -0.46      1.20 o 
  15   2   8        5.40        2.97      2.11 o 
  16   2   8        0.00       -2.45      1.64 o 
 -16   3   8        0.01        1.20      1.80 o 
 -15   3   8        3.45        3.62      1.91 o 
 -14   3   8       37.48       36.85      3.15 o 
 -13   3   8       96.53      102.66      7.45 o 
 -12   3   8       32.01       36.16      2.80 o 
 -11   3   8        1.73        1.82      1.07 o 
 -10   3   8        3.54        3.93      1.10 o 
  -9   3   8       46.01       50.88      3.33 o 
  -8   3   8       31.89       33.10      1.90 o 
  -7   3   8       26.48       29.75      2.00 o 
  -6   3   8       10.49        9.92      1.46 o 
  -5   3   8       57.32       53.16      2.09 o 
  -4   3   8       44.67       39.42      1.90 o 
  -3   3   8       38.71       39.65      2.10 o 
  -2   3   8      126.79      126.04      3.04 o 
  -1   3   8       35.57       35.28      1.82 o 
   0   3   8       31.45       35.86      2.06 o 
   1   3   8        4.98        5.18      1.11 o 
   2   3   8      135.06      133.07      3.20 o 
   3   3   8       61.63       62.32      2.22 o 
   4   3   8        0.24       -0.15      1.05 o 
   5   3   8       71.12       75.65      3.73 o 
   6   3   8       21.41       24.12      2.01 o 
   7   3   8       31.63       29.76      2.12 o 
   8   3   8       10.81       13.71      1.67 o 
   9   3   8        7.36        6.56      1.48 o 
  10   3   8       11.27        8.12      1.51 o 
  11   3   8        3.24        4.67      1.45 o 
  12   3   8        0.13        1.08      1.32 o 
  13   3   8       17.04       18.06      2.31 o 
 -12   4   8        0.09        2.48      2.00 o 
 -11   4   8        0.00        0.31      1.30 o 
 -10   4   8        0.08       -0.58      1.26 o 
  -9   4   8        8.09        6.56      1.57 o 
  -8   4   8        1.46        2.65      1.38 o 
  -7   4   8        3.88        3.86      1.44 o 
  -6   4   8       33.06       26.70      2.22 o 
  -5   4   8        0.71        0.52      1.07 o 
  -4   4   8       61.44       57.85      3.22 o 
  -3   4   8       39.16       38.75      2.16 o 
  -2   4   8       17.99       20.73      1.71 o 
  -1   4   8       31.42       33.43      2.31 o 
   0   4   8        2.12        2.08      1.18 o 
   1   4   8        4.75        3.83      1.20 o 
   2   4   8       15.49       11.60      1.67 o 
   3   4   8       12.35       13.08      1.73 o 
   4   4   8        0.23       -0.04      1.25 o 
   5   4   8       25.58       24.22      2.16 o 
   6   4   8        2.02        1.40      1.38 o 
   7   4   8        1.40        1.25      1.37 o 
   8   4   8        3.76        3.06      1.53 o 
   9   4   8        1.99       -0.19      1.38 o 
 -19   0   9        0.75        0.20      2.37 o 
 -17   0   9       31.93       31.00      3.27 o 
 -15   0   9       32.62       32.02      3.16 o 
 -13   0   9       22.63       28.72      2.77 o 
 -11   0   9      665.97      651.91     15.86 o 
  -9   0   9       80.67       89.36      5.10 o 
  -7   0   9       34.90       39.55      1.52 o 
  -5   0   9     1984.92     2204.74     37.57 o 
  -3   0   9       28.57       35.46      2.05 o 
  -1   0   9     2363.07     2636.96     44.60 o 
   1   0   9     3189.90     3275.43     67.21 o 
   3   0   9      109.22      104.95      3.33 o 
   5   0   9      509.28      521.86      9.76 o 
   7   0   9       75.95       77.57      2.40 o 
   9   0   9        1.27        1.04      1.19 o 
  11   0   9      139.06      138.96      5.16 o 
  13   0   9       68.72       75.99      4.06 o 
  15   0   9       44.14       50.79      5.83 o 
  17   0   9        3.68        1.69      1.95 o 
 -19   1   9        0.19       -1.12      2.22 o 
 -18   1   9        4.70        3.60      1.71 o 
 -17   1   9        5.74        6.19      1.43 o 
 -16   1   9       16.06       14.23      1.77 o 
 -15   1   9        3.47        2.50      1.22 o 
 -14   1   9        5.69        4.57      1.29 o 
 -13   1   9       11.57       12.83      1.47 o 
 -12   1   9        4.31        9.18      3.62 o 
 -11   1   9      255.87      231.91      5.37 o 
 -10   1   9       11.28       12.90      1.09 o 
  -9   1   9       48.76       44.16      1.62 o 
  -8   1   9      314.97      288.48      5.40 o 
  -7   1   9        0.85        0.88      0.43 o 
  -6   1   9        3.41        4.49      0.56 o 
  -5   1   9      106.89      137.91      2.86 o 
  -4   1   9      513.76      468.05      6.74 o 
  -3   1   9       10.49       13.41      0.93 o 
  -2   1   9        8.57        7.45      0.69 o 
  -1   1   9       31.24       25.02      1.13 o 
   0   1   9      775.17      727.80     13.35 o 
   1   1   9        2.24        1.01      0.51 o 
   2   1   9      836.21      779.79     11.99 o 
   3   1   9       71.53       78.01      1.75 o 
   4   1   9       33.32       36.80      1.37 o 
   5   1   9       17.65       24.48      1.00 o 
   6   1   9      159.35      169.05      3.56 o 
   7   1   9       23.77       27.60      1.39 o 
   8   1   9       59.83       55.87      2.23 o 
   9   1   9       61.24       54.84      1.97 o 
  10   1   9       69.66       74.41      2.63 o 
  11   1   9        0.01       -1.08      1.08 o 
  12   1   9       58.85       57.76      2.58 o 
  13   1   9        2.66        0.92      1.35 o 
  14   1   9        2.69        3.04      1.48 o 
  15   1   9        2.49        1.90      1.27 o 
  16   1   9        0.67       -1.85      1.32 o 
  17   1   9        1.30        0.26      1.75 o 
 -18   2   9       12.77       11.38      2.28 o 
 -17   2   9        0.21       -0.06      1.63 o 
 -16   2   9        3.62        4.93      1.83 o 
 -15   2   9      109.07      111.02      3.78 o 
 -14   2   9       45.28       48.73      3.65 o 
 -13   2   9      123.69      129.02      4.53 o 
 -12   2   9        1.70        2.79      1.19 o 
 -11   2   9       77.86       85.16      3.84 o 
 -10   2   9      138.51      143.02      3.97 o 
  -9   2   9      559.39      556.48      8.69 o 
  -8   2   9       23.32       25.59      1.50 o 
  -7   2   9       11.58       14.13      1.14 o 
  -6   2   9        4.08        5.78      0.74 o 
  -5   2   9      123.62      114.91      2.31 o 
  -4   2   9        1.19        0.92      0.57 o 
  -3   2   9       93.42       95.06      3.92 o 
  -2   2   9        0.02        0.37      0.65 o 
  -1   2   9       27.68       25.73      1.34 o 
   0   2   9       57.96       54.38      1.81 o 
   1   2   9      905.86      880.29     13.58 o 
   2   2   9      307.42      299.09      5.03 o 
   3   2   9       45.76       42.20      1.67 o 
   4   2   9       16.28       18.22      1.79 o 
   5   2   9       26.43       27.02      2.20 o 
   6   2   9       36.32       39.11      2.09 o 
   7   2   9       42.74       42.62      2.22 o 
   8   2   9       65.94       66.83      2.57 o 
   9   2   9      104.21      105.08      3.89 o 
  10   2   9       43.64       41.07      2.32 o 
  11   2   9        6.77        5.99      1.51 o 
  12   2   9       13.92       11.03      2.03 o 
  13   2   9        2.06        0.51      2.19 o 
  14   2   9        0.03       -1.76      1.43 o 
  15   2   9        0.80       -0.67      1.54 o 
 -15   3   9        2.32        4.97      2.17 o 
 -14   3   9        0.01       -0.27      1.41 o 
 -13   3   9        2.66        3.60      1.55 o 
 -12   3   9        6.11        8.03      1.73 o 
 -11   3   9       43.24       42.48      3.25 o 
 -10   3   9       15.78       16.62      2.00 o 
  -9   3   9        0.00        0.14      1.16 o 
  -8   3   9        0.13        0.68      1.04 o 
  -7   3   9       22.94       23.54      1.90 o 
  -6   3   9        6.51        5.83      1.26 o 
  -5   3   9       24.70       22.99      1.54 o 
  -4   3   9       66.14       65.01      2.21 o 
  -3   3   9       33.85       31.98      1.75 o 
  -2   3   9       16.42       16.80      1.39 o 
  -1   3   9       73.53       74.09      2.47 o 
   0   3   9      133.04      129.41      3.15 o 
   1   3   9      110.98      107.92      2.89 o 
   2   3   9      119.14      108.61      2.89 o 
   3   3   9        9.96       15.07      1.60 o 
   4   3   9       73.15       76.28      4.34 o 
   5   3   9        3.47        3.18      1.25 o 
   6   3   9       17.95       15.70      1.70 o 
   7   3   9       22.23       22.31      1.96 o 
   8   3   9       30.95       33.64      2.49 o 
   9   3   9       11.94       10.28      1.65 o 
  10   3   9        0.40       -0.56      1.21 o 
  11   3   9        0.00       -0.20      1.28 o 
  12   3   9       13.93       21.18      3.29 o 
  13   3   9        7.13        7.38      1.85 o 
 -11   4   9        0.16       -0.95      1.30 o 
 -10   4   9        1.30        0.26      2.28 o 
  -9   4   9        7.59        6.89      1.63 o 
  -8   4   9        0.01        2.09      1.49 o 
  -7   4   9        3.42        2.19      1.35 o 
  -6   4   9        6.57        4.85      1.44 o 
  -5   4   9        3.39        2.69      1.39 o 
  -4   4   9       11.51       10.52      1.88 o 
  -3   4   9        1.17        2.47      1.12 o 
  -2   4   9        5.49        4.60      1.27 o 
  -1   4   9       55.61       51.76      2.85 o 
   0   4   9       49.01       45.67      2.67 o 
   1   4   9        1.08        1.53      1.24 o 
   2   4   9       24.97       24.01      2.11 o 
   3   4   9        6.87        4.14      1.42 o 
   4   4   9        4.02        7.02      1.58 o 
   5   4   9       16.17       13.23      1.87 o 
   6   4   9       35.32       36.00      2.59 o 
   7   4   9        9.21        8.09      1.74 o 
   8   4   9        2.80        2.25      1.50 o 
   9   4   9        0.25        0.96      1.46 o 
 -18   0  10        0.00        0.40      1.78 o 
 -16   0  10        4.72        3.13      1.73 o 
 -14   0  10      130.92      135.31      5.50 o 
 -12   0  10      286.45      279.42      8.28 o 
 -10   0  10      514.67      487.35     17.57 o 
  -8   0  10      291.43      291.86      5.95 o 
  -6   0  10       23.55       15.60      1.10 o 
  -4   0  10      702.68      760.22     13.62 o 
  -2   0  10     1209.32     1174.31     23.46 o 
   0   0  10      170.30      163.97      6.03 o 
   2   0  10      445.25      474.53      8.94 o 
   4   0  10       48.34       39.52      3.18 o 
   6   0  10      291.95      304.17      6.29 o 
   8   0  10       24.69       29.93      2.44 o 
  10   0  10       40.54       43.57      3.12 o 
  12   0  10        0.88        1.05      2.17 o 
  14   0  10       30.00       24.98      2.92 o 
  16   0  10       43.36       50.55      4.12 o 
 -19   1  10       10.90       17.89      3.98 o 
 -18   1  10        0.41       -1.51      1.21 o 
 -17   1  10        3.34        3.28      1.39 o 
 -16   1  10        2.16        2.52      1.27 o 
 -15   1  10       57.74       66.22      2.83 o 
 -14   1  10       71.90       64.39      2.75 o 
 -13   1  10       67.80       65.02      3.09 o 
 -12   1  10        0.37        1.24      1.09 o 
 -11   1  10      855.03      863.29     14.54 o 
 -10   1  10      441.25      423.59      7.87 o 
  -9   1  10       75.53       71.28      2.75 o 
  -8   1  10        7.97        7.64      0.86 o 
  -7   1  10      460.81      484.33      6.54 o 
  -6   1  10       54.75       49.32      1.44 o 
  -5   1  10      183.55      178.10      3.10 o 
  -4   1  10       69.69       63.68      1.97 o 
  -3   1  10       13.64       22.68      1.11 o 
  -2   1  10       59.43       53.76      1.58 o 
  -1   1  10      503.98      477.29      7.06 o 
   0   1  10        4.34       10.62      0.86 o 
   1   1  10      939.61      912.44     15.78 o 
   2   1  10      108.06       99.81      2.25 o 
   3   1  10      391.92      401.14      5.54 o 
   4   1  10       92.28      104.14      2.18 o 
   5   1  10      739.42      728.91     11.56 o 
   6   1  10       67.02       55.78      1.83 o 
   7   1  10       94.65       93.11      2.61 o 
   8   1  10        0.44       -1.12      0.75 o 
   9   1  10      114.48      112.42      3.16 o 
  10   1  10       20.37       18.03      1.57 o 
  11   1  10        7.36        5.95      1.25 o 
  12   1  10       17.09       17.77      1.72 o 
  13   1  10       13.22       11.99      1.58 o 
  14   1  10        3.32        6.01      1.55 o 
  15   1  10       21.84       29.70      3.29 o 
  16   1  10        0.00       -0.69      1.47 o 
 -17   2  10        6.24        4.60      1.91 o 
 -16   2  10        0.20        0.26      1.31 o 
 -15   2  10        0.01       -0.36      0.88 o 
 -14   2  10       11.99       11.84      1.70 o 
 -13   2  10       40.78       49.17      2.72 o 
 -12   2  10      318.59      310.34      6.62 o 
 -11   2  10       14.54       17.16      1.45 o 
 -10   2  10        6.85        8.65      1.28 o 
  -9   2  10        9.92       10.70      1.21 o 
  -8   2  10        4.52        4.02      1.62 o 
  -7   2  10        2.05        1.74      0.92 o 
  -6   2  10      180.99      175.58      3.43 o 
  -5   2  10        3.90        3.51      0.77 o 
  -4   2  10       75.58       71.00      2.07 o 
  -3   2  10       35.08       35.28      1.59 o 
  -2   2  10      131.10      126.90      3.15 o 
  -1   2  10       94.37       87.66      2.62 o 
   0   2  10      247.34      239.78      4.31 o 
   1   2  10        1.17        3.20      0.82 o 
   2   2  10      161.23      154.18      3.25 o 
   3   2  10       19.27       21.90      1.35 o 
   4   2  10      305.33      301.74      5.94 o 
   5   2  10       94.61       97.61      3.04 o 
   6   2  10      176.15      177.05      4.21 o 
   7   2  10        3.54        3.55      1.17 o 
   8   2  10      123.22      120.01      3.50 o 
   9   2  10       29.51       28.44      2.25 o 
  10   2  10       28.95       32.65      2.18 o 
  11   2  10        3.09        4.44      1.87 o 
  12   2  10        7.73        7.56      1.66 o 
  13   2  10        0.24       -0.33      1.35 o 
  14   2  10        1.14       -1.63      1.52 o 
  15   2  10        0.18       -0.66      1.62 o 
 -15   3  10        3.03       -1.19      1.93 o 
 -14   3  10       11.38        9.48      2.39 o 
 -13   3  10        1.86       -1.32      1.36 o 
 -12   3  10        1.54        1.84      1.46 o 
 -11   3  10       22.47       22.49      1.97 o 
 -10   3  10        7.42        8.37      1.46 o 
  -9   3  10       21.14       22.78      2.24 o 
  -8   3  10       11.20       10.26      1.51 o 
  -7   3  10        0.04       -0.53      1.02 o 
  -6   3  10        2.70        2.99      1.15 o 
  -5   3  10       75.60       75.51      3.01 o 
  -4   3  10       16.91       16.70      1.42 o 
  -3   3  10        0.83        0.01      0.87 o 
  -2   3  10       22.72       22.13      2.14 o 
  -1   3  10      258.65      244.73      4.72 o 
   0   3  10       11.07       12.35      1.32 o 
   1   3  10       11.63       12.00      1.31 o 
   2   3  10        0.01        0.94      1.12 o 
   3   3  10      112.58      109.93      3.44 o 
   4   3  10      106.85      100.24      3.32 o 
   5   3  10      178.38      175.46      8.41 o 
   6   3  10        2.62       -0.30      1.19 o 
   7   3  10       26.85       27.59      2.18 o 
   8   3  10        2.86        3.16      1.35 o 
   9   3  10        2.62        1.16      1.26 o 
  10   3  10        2.87        2.51      1.38 o 
  11   3  10        1.41       -0.09      1.40 o 
  12   3  10        6.76        6.67      2.39 o 
 -11   4  10        0.02        0.40      1.46 o 
 -10   4  10        7.41        9.59      1.73 o 
  -9   4  10       18.96       21.89      2.50 o 
  -8   4  10        6.73        6.72      1.61 o 
  -7   4  10       11.83        9.68      1.68 o 
  -6   4  10        0.01        0.65      1.31 o 
  -5   4  10        0.74       -0.87      1.19 o 
  -4   4  10        2.94        1.24      1.12 o 
  -3   4  10       20.42       17.61      1.67 o 
  -2   4  10        1.30        1.01      1.09 o 
  -1   4  10        1.30        0.45      1.10 o 
   0   4  10        0.83        0.05      1.07 o 
   1   4  10       16.94       13.70      1.80 o 
   2   4  10        0.16       -0.86      1.23 o 
   3   4  10        4.70        3.58      1.45 o 
   4   4  10       28.67       25.31      2.21 o 
   5   4  10       15.30       16.72      2.02 o 
   6   4  10       36.46       32.22      2.50 o 
   7   4  10        7.05        7.44      1.80 o 
   8   4  10        1.27       -1.28      1.39 o 
 -19   0  11        5.16        6.24      2.24 o 
 -17   0  11        1.93        2.21      1.85 o 
 -15   0  11       97.40       89.53      4.54 o 
 -13   0  11      183.15      174.74      6.26 o 
 -11   0  11      769.94      485.32     17.56 o 
  -9   0  11      119.48      123.43      4.60 o 
  -7   0  11     2891.95     2839.43     48.41 o 
  -5   0  11      397.28      388.29      7.57 o 
  -3   0  11      119.56      105.75      2.74 o 
  -1   0  11      454.02      414.64      7.92 o 
   1   0  11       18.63       11.00      3.04 o 
   3   0  11      445.35      420.87     10.11 o 
   5   0  11      717.62      664.62     20.94 o 
   7   0  11       38.42       33.94      2.57 o 
   9   0  11       34.91       44.69      3.21 o 
  11   0  11        2.75        2.92      1.63 o 
  13   0  11        2.72        2.33      1.77 o 
  15   0  11        1.24       -0.82      1.84 o 
 -18   1  11        2.90        6.42      1.61 o 
 -17   1  11        0.42        0.02      1.35 o 
 -16   1  11        5.14        4.56      1.39 o 
 -15   1  11        7.12        6.09      1.40 o 
 -14   1  11       47.30       49.90      3.68 o 
 -13   1  11      335.92      345.07      7.07 o 
 -12   1  11        2.84        5.58      1.23 o 
 -11   1  11       62.06       68.93      3.02 o 
 -10   1  11       21.70       21.97      2.12 o 
  -9   1  11      155.64      164.23      4.44 o 
  -8   1  11      161.64      168.50      3.35 o 
  -7   1  11       72.04       72.98      2.98 o 
  -6   1  11      360.97      350.16      5.41 o 
  -5   1  11      159.50      169.82      3.46 o 
  -4   1  11       60.14       52.16      1.95 o 
  -3   1  11       32.81       31.99      1.36 o 
  -2   1  11      283.85      278.60      4.58 o 
  -1   1  11       20.19       22.16      1.18 o 
   0   1  11       12.55       14.34      1.08 o 
   1   1  11      511.58      497.33      7.42 o 
   2   1  11       98.13       99.94      2.94 o 
   3   1  11      220.15      223.28      3.95 o 
   4   1  11      772.35      758.54     10.83 o 
   5   1  11      201.47      187.32      4.85 o 
   6   1  11       94.73      100.24      3.26 o 
   7   1  11        0.14       -0.12      0.87 o 
   8   1  11       18.11       18.96      2.24 o 
   9   1  11       46.47       45.35      3.17 o 
  10   1  11      178.09      175.03      5.59 o 
  11   1  11        0.01       -1.06      1.16 o 
  12   1  11        1.80        2.24      1.34 o 
  13   1  11        0.04       -0.37      1.27 o 
  14   1  11        1.27        4.10      1.59 o 
  15   1  11       16.66       14.14      2.13 o 
 -17   2  11        2.61        4.80      2.33 o 
 -16   2  11        5.25        5.96      1.79 o 
 -15   2  11        4.37        3.03      1.60 o 
 -14   2  11       16.85       13.42      2.26 o 
 -13   2  11       15.81       15.66      2.06 o 
 -12   2  11        6.85        7.93      1.67 o 
 -11   2  11        8.48        8.67      1.67 o 
 -10   2  11       15.97       14.53      1.56 o 
  -9   2  11       50.18       48.72      2.75 o 
  -8   2  11       27.35       28.23      1.84 o 
  -7   2  11       61.44       63.90      2.43 o 
  -6   2  11      157.91      154.36      3.25 o 
  -5   2  11       97.73       95.26      3.82 o 
  -4   2  11        0.83        1.00      0.74 o 
  -3   2  11       15.93       14.10      1.29 o 
  -2   2  11       33.72       33.46      1.62 o 
  -1   2  11      312.26      302.63      5.81 o 
   0   2  11        7.54        9.85      1.18 o 
   1   2  11      120.77      116.63      2.81 o 
   2   2  11       62.92       60.71      2.44 o 
   3   2  11     1428.37     1420.56     29.29 o 
   4   2  11        0.08        1.53      1.45 o 
   5   2  11        3.34        2.90      1.09 o 
   6   2  11       21.87       20.58      1.72 o 
   7   2  11      128.60      125.24      5.40 o 
   8   2  11       21.47       20.57      1.79 o 
   9   2  11       16.82       18.10      2.66 o 
  10   2  11        1.61        2.20      1.38 o 
  11   2  11        0.41       -0.41      1.30 o 
  12   2  11        4.99        7.28      2.26 o 
  13   2  11        0.75        0.42      2.31 o 
  14   2  11        1.67        2.51      2.70 o 
 -14   3  11        0.16        0.03      1.50 o 
 -13   3  11       13.13       12.18      2.60 o 
 -12   3  11        0.11        2.14      1.77 o 
 -11   3  11        2.33        2.70      1.28 o 
 -10   3  11       18.77       20.16      2.13 o 
  -9   3  11        7.40        9.37      1.47 o 
  -8   3  11       32.66       34.05      3.14 o 
  -7   3  11        0.32        1.13      1.06 o 
  -6   3  11       71.56       77.53      3.22 o 
  -5   3  11        6.99        8.03      1.20 o 
  -4   3  11        4.21        2.96      1.03 o 
  -3   3  11       29.35       23.09      2.00 o 
  -2   3  11        7.01       10.01      1.56 o 
  -1   3  11        0.09        1.13      0.83 o 
   0   3  11       10.80       11.37      1.31 o 
   1   3  11       59.04       49.34      2.18 o 
   2   3  11       20.47       18.20      1.78 o 
   3   3  11       78.73       72.02      2.88 o 
   4   3  11       10.57       10.63      1.56 o 
   5   3  11        7.83       12.95      1.68 o 
   6   3  11      121.42      122.52      4.01 o 
   7   3  11        1.57        2.12      1.45 o 
   8   3  11        6.17        5.45      1.50 o 
   9   3  11       15.48       10.54      1.71 o 
  10   3  11        6.95        5.36      1.53 o 
  11   3  11        0.25        1.97      4.14 o 
 -10   4  11        0.34        1.61      1.43 o 
  -9   4  11        0.68        1.72      1.42 o 
  -8   4  11        1.64        1.30      1.39 o 
  -7   4  11       25.42       24.94      2.26 o 
  -6   4  11        0.33       -1.33      1.22 o 
  -5   4  11        6.01        7.42      1.59 o 
  -4   4  11        6.98        6.72      5.81 o 
  -3   4  11        4.40        4.41      1.27 o 
  -2   4  11       18.14       17.50      1.72 o 
  -1   4  11        3.05        0.50      1.08 o 
   0   4  11        2.58        2.76      1.41 o 
   1   4  11        2.22       -0.11      1.76 o 
   2   4  11        3.71        3.66      2.35 o 
   3   4  11       12.93       11.59      1.82 o 
   4   4  11        0.83        1.83      1.38 o 
   5   4  11       20.97       21.82      2.21 o 
   6   4  11       14.30       17.71      2.10 o 
   7   4  11        0.00        1.31      1.49 o 
 -18   0  12        0.75        0.20      3.81 o 
 -16   0  12        1.53        0.27      1.74 o 
 -14   0  12       91.62      105.32      4.89 o 
 -12   0  12      190.33      175.18      9.75 o 
 -10   0  12      442.74      437.46     14.93 o 
  -8   0  12      397.20      382.07      9.97 o 
  -6   0  12       98.91      121.85      3.90 o 
  -4   0  12      367.27      341.55      8.16 o 
  -2   0  12      189.27      179.20      4.77 o 
   0   0  12      301.89      299.28      6.10 o 
   2   0  12      672.68      622.39     11.60 o 
   4   0  12      426.02      455.49      8.95 o 
   6   0  12      182.91      200.86      8.61 o 
   8   0  12     1122.89     1134.58     46.88 o 
  10   0  12       18.30       17.85      2.40 o 
  12   0  12       19.84       13.25      3.18 o 
  14   0  12       39.11       56.84      5.78 o 
 -18   1  12        0.96        0.73      1.47 o 
 -17   1  12       20.65       22.52      2.21 o 
 -16   1  12        0.94       -1.41      1.21 o 
 -15   1  12       22.60       24.08      2.07 o 
 -14   1  12       24.71       24.31      2.00 o 
 -13   1  12       37.82       47.96      3.83 o 
 -12   1  12       22.26       25.33      1.89 o 
 -11   1  12        0.58        0.27      0.94 o 
 -10   1  12        3.96        3.04      2.24 o 
  -9   1  12      273.42      265.85      5.33 o 
  -8   1  12      267.31      257.16      5.90 o 
  -7   1  12      513.97      503.02      8.68 o 
  -6   1  12        0.05        0.44      0.91 o 
  -5   1  12       84.14       91.93      2.47 o 
  -4   1  12       43.24       43.86      1.65 o 
  -3   1  12      555.05      560.68      9.14 o 
  -2   1  12        1.10        0.96      0.65 o 
  -1   1  12      230.26      211.11      3.80 o 
   0   1  12        0.30       -0.58      0.82 o 
   1   1  12      426.65      391.87      6.16 o 
   2   1  12      252.06      250.02      4.36 o 
   3   1  12       91.63       89.97      2.32 o 
   4   1  12       91.22       87.12      2.71 o 
   5   1  12      170.80      168.63      3.93 o 
   6   1  12      100.32       94.78      3.41 o 
   7   1  12      308.16      302.78      6.74 o 
   8   1  12        1.84        1.02      1.66 o 
   9   1  12       53.77       58.27      3.42 o 
  10   1  12       28.77       24.67      2.61 o 
  11   1  12       15.93       17.73      2.37 o 
  12   1  12        6.09        6.54      2.42 o 
  13   1  12       20.51       24.34      2.43 o 
  14   1  12        5.85        5.05      1.75 o 
  15   1  12        0.17       -1.41      1.45 o 
 -17   2  12        1.21        0.83      1.65 o 
 -16   2  12        5.17        5.59      1.81 o 
 -15   2  12        1.90        2.21      1.73 o 
 -14   2  12       32.07       29.37      2.68 o 
 -13   2  12        0.06        0.02      1.43 o 
 -12   2  12        0.30        0.58      1.30 o 
 -11   2  12       16.84       14.08      1.90 o 
 -10   2  12        1.21        0.64      1.01 o 
  -9   2  12        6.96        6.89      1.44 o 
  -8   2  12       15.03       13.41      1.43 o 
  -7   2  12        4.54        6.63      1.19 o 
  -6   2  12      201.39      209.27      4.72 o 
  -5   2  12        0.28        1.21      1.10 o 
  -4   2  12       15.88       15.87      1.25 o 
  -3   2  12        2.89        2.95      0.89 o 
  -2   2  12      166.00      164.30      3.51 o 
  -1   2  12       10.15       11.29      1.33 o 
   0   2  12      105.42      101.11      2.63 o 
   1   2  12        0.01       -1.25      0.92 o 
   2   2  12       97.63       96.26      2.69 o 
   3   2  12       95.48      100.35      3.12 o 
   4   2  12       14.18       11.75      1.41 o 
   5   2  12       35.44       34.67      2.08 o 
   6   2  12       29.07       25.52      2.05 o 
   7   2  12        0.26        1.65      1.11 o 
   8   2  12        1.63        3.13      1.24 o 
   9   2  12        1.91        0.78      1.37 o 
  10   2  12       49.35       56.00      3.35 o 
  11   2  12        3.37        4.38      1.59 o 
  12   2  12        0.05       -0.86      1.33 o 
  13   2  12        0.11        2.19      1.59 o 
 -14   3  12        0.55       -0.05      1.46 o 
 -13   3  12        3.79        4.08      1.70 o 
 -12   3  12       17.89       16.67      4.78 o 
 -11   3  12        0.40        1.02      1.19 o 
 -10   3  12        6.19        5.82      1.41 o 
  -9   3  12       65.18       69.44      2.93 o 
  -8   3  12       25.69       26.00      2.10 o 
  -7   3  12        2.94        1.42      1.15 o 
  -6   3  12       18.43       19.50      1.83 o 
  -5   3  12       10.98       11.21      1.55 o 
  -4   3  12        0.99       -0.35      1.19 o 
  -3   3  12       18.31       17.55      1.52 o 
  -2   3  12        1.74        0.30      0.97 o 
  -1   3  12       72.14       64.70      4.32 o 
   0   3  12       60.39       59.16      2.33 o 
   1   3  12        4.44        3.89      1.51 o 
   2   3  12       29.17       27.61      2.07 o 
   3   3  12       90.26       91.89      3.71 o 
   4   3  12       19.30       19.41      1.88 o 
   5   3  12        0.95        0.58      1.25 o 
   6   3  12       46.43       48.53      2.79 o 
   7   3  12       98.33      103.03      3.69 o 
   8   3  12       17.64       21.52      2.11 o 
   9   3  12        9.44        8.97      1.72 o 
  10   3  12        3.27        2.14      1.48 o 
  -9   4  12       10.13       10.54      2.13 o 
  -8   4  12        7.19        7.57      1.96 o 
  -7   4  12        2.14        3.08      1.45 o 
  -6   4  12        1.73        2.16      1.40 o 
  -5   4  12       10.86       14.52      1.91 o 
  -4   4  12        7.90        8.51      2.16 o 
  -3   4  12        5.01        4.06      1.27 o 
  -2   4  12        0.23       -0.14      1.16 o 
  -1   4  12        1.28        1.31      1.32 o 
   0   4  12        5.36        3.90      1.43 o 
   1   4  12        0.32        0.18      1.29 o 
   2   4  12        4.92        5.80      1.58 o 
   3   4  12        7.33       10.44      2.26 o 
   4   4  12        1.85        3.25      1.52 o 
   5   4  12       23.19       22.78      2.31 o 
 -17   0  13       26.65       37.76      3.78 o 
 -15   0  13        2.95       -0.56      1.61 o 
 -13   0  13      153.54      168.53      6.25 o 
 -11   0  13       38.24       39.02      3.03 o 
  -9   0  13        8.92        8.07      2.26 o 
  -7   0  13      119.50      120.46      3.30 o 
  -5   0  13      201.57      202.31      4.83 o 
  -3   0  13      248.53      217.23      6.11 o 
  -1   0  13       21.51       20.61      1.90 o 
   1   0  13      740.47      737.77     22.84 o 
   3   0  13       15.63       19.82      1.92 o 
   5   0  13      809.04      811.83     35.06 o 
   7   0  13      166.41      173.22      8.15 o 
   9   0  13      245.13      198.04      9.05 o 
  11   0  13       38.45       44.33      4.99 o 
  13   0  13       44.37       63.61      6.05 o 
 -17   1  13        1.48        2.89      2.37 o 
 -16   1  13       43.08       52.91      3.49 o 
 -15   1  13        0.74        1.77      1.50 o 
 -14   1  13        2.44        2.76      1.40 o 
 -13   1  13       32.03       33.02      2.67 o 
 -12   1  13        0.72        3.32      1.30 o 
 -11   1  13       13.25       11.49      1.61 o 
 -10   1  13        3.99        3.67      1.14 o 
  -9   1  13        3.00        3.31      1.00 o 
  -8   1  13        1.08        1.77      0.90 o 
  -7   1  13      131.83      139.06      3.45 o 
  -6   1  13      104.30      105.29      2.50 o 
  -5   1  13      115.21      116.27      3.06 o 
  -4   1  13      559.25      559.12      9.31 o 
  -3   1  13       95.12       94.09      2.38 o 
  -2   1  13       30.45       32.38      1.53 o 
  -1   1  13       30.42       32.47      1.54 o 
   0   1  13       21.44       20.28      1.27 o 
   1   1  13      291.90      284.03      4.87 o 
   2   1  13        0.23       -0.46      0.72 o 
   3   1  13       13.54       11.89      1.31 o 
   4   1  13        0.10       -1.23      0.82 o 
   5   1  13        5.14        4.90      1.11 o 
   6   1  13       34.51       45.21      2.46 o 
   7   1  13      310.63      282.51      6.70 o 
   8   1  13       27.18       36.63      2.56 o 
   9   1  13       23.80       21.28      3.02 o 
  10   1  13       14.04       15.77      1.85 o 
  11   1  13       23.44       29.32      2.91 o 
  12   1  13       18.81       18.02      2.54 o 
  13   1  13        4.98        5.24      1.92 o 
  14   1  13        3.65        6.13      2.10 o 
 -16   2  13        1.90        4.08      1.81 o 
 -15   2  13       23.22       28.51      2.98 o 
 -14   2  13        3.42        4.98      1.73 o 
 -13   2  13       26.29       28.84      2.63 o 
 -12   2  13        4.26        4.23      1.76 o 
 -11   2  13        1.29        1.46      1.25 o 
 -10   2  13        1.73       -0.85      1.10 o 
  -9   2  13      129.98      132.31      4.23 o 
  -8   2  13        0.76        0.99      1.00 o 
  -7   2  13        3.30        3.76      1.15 o 
  -6   2  13       82.27       74.09      2.73 o 
  -5   2  13      261.34      253.84      4.70 o 
  -4   2  13        0.16        1.11      1.10 o 
  -3   2  13      376.96      370.01      6.18 o 
  -2   2  13       29.11       29.32      1.65 o 
  -1   2  13       77.90       72.14      4.01 o 
   0   2  13       88.54       85.71      2.49 o 
   1   2  13       80.12       77.74      3.90 o 
   2   2  13       96.73       97.30      3.07 o 
   3   2  13       62.12       63.04      2.53 o 
   4   2  13        8.68       12.64      3.49 o 
   5   2  13        1.31        0.59      1.04 o 
   6   2  13        3.38        3.56      1.20 o 
   7   2  13       92.81       92.72      3.17 o 
   8   2  13        4.32        6.70      1.64 o 
   9   2  13        9.50       11.02      1.87 o 
  10   2  13        8.50        8.47      1.83 o 
  11   2  13       23.05       22.70      3.08 o 
  12   2  13       15.52       18.69      2.36 o 
 -13   3  13        0.07        0.57      1.56 o 
 -12   3  13        0.12        0.77      1.67 o 
 -11   3  13        0.69        4.11      2.00 o 
 -10   3  13       12.94        9.78      1.62 o 
  -9   3  13       20.39       20.14      2.28 o 
  -8   3  13        9.16        7.98      1.51 o 
  -7   3  13        0.70        1.05      1.36 o 
  -6   3  13        7.56        6.84      1.44 o 
  -5   3  13       10.59        9.70      1.52 o 
  -4   3  13       71.20       72.22      2.53 o 
  -3   3  13        3.81        3.39      1.16 o 
  -2   3  13        7.28       10.26      1.43 o 
  -1   3  13        5.32        8.36      1.26 o 
   0   3  13        1.48        0.71      1.14 o 
   1   3  13        1.51        0.19      1.15 o 
   2   3  13        4.52        4.90      1.38 o 
   3   3  13        0.02        1.09      1.21 o 
   4   3  13       18.80       16.41      1.86 o 
   5   3  13       11.21       12.30      1.74 o 
   6   3  13        0.01        0.05      1.28 o 
   7   3  13       11.70       10.80      1.78 o 
   8   3  13        2.52        3.14      1.52 o 
   9   3  13        1.15        1.58      1.42 o 
  -7   4  13        0.65        0.19      1.33 o 
  -6   4  13        4.45        5.65      1.64 o 
  -5   4  13        1.11       -0.36      1.43 o 
  -4   4  13        0.82        1.88      1.42 o 
  -3   4  13       19.35       18.28      2.08 o 
  -2   4  13        6.48        7.03      1.60 o 
  -1   4  13        7.33        6.81      1.74 o 
   0   4  13        2.55        2.23      1.39 o 
   1   4  13        0.83        2.02      1.62 o 
   2   4  13        0.03        1.27      1.39 o 
   3   4  13        5.55        5.97      1.65 o 
 -16   0  14       91.08       80.91     17.12 o 
 -14   0  14       16.08       21.21      4.31 o 
 -12   0  14       12.90       23.27      3.89 o 
 -10   0  14        0.32        0.65      1.73 o 
  -8   0  14        0.15        0.29      1.38 o 
  -6   0  14        2.84        1.18      1.00 o 
  -4   0  14      209.52      198.10      5.83 o 
  -2   0  14      152.16      157.91      5.08 o 
   0   0  14       33.29       41.53      2.76 o 
   2   0  14      234.14      227.96      6.59 o 
   4   0  14        4.78        5.28      1.81 o 
   6   0  14      258.03      229.29      9.71 o 
   8   0  14        2.78       -1.39      1.64 o 
  10   0  14       11.35        8.34      2.77 o 
  12   0  14        4.18        6.01      2.82 o 
 -17   1  14        2.28        3.28      1.78 o 
 -16   1  14       11.36       10.25      2.02 o 
 -15   1  14       21.04       23.34      2.51 o 
 -14   1  14       36.26       43.00      3.14 o 
 -13   1  14       27.97       33.91      3.44 o 
 -12   1  14        7.87        9.38      1.70 o 
 -11   1  14        4.86        8.83      2.22 o 
 -10   1  14        6.08        4.62      1.40 o 
  -9   1  14       24.47       29.29      2.26 o 
  -8   1  14      104.65      100.73      3.88 o 
  -7   1  14        6.32        7.01      1.07 o 
  -6   1  14       15.47       17.65      1.44 o 
  -5   1  14      114.34       97.76      4.89 o 
  -4   1  14      167.88      162.54      3.34 o 
  -3   1  14       64.35       65.70      2.28 o 
  -2   1  14       60.01       62.35      2.43 o 
  -1   1  14      185.59      162.52      5.55 o 
   0   1  14       84.47       73.39      3.86 o 
   1   1  14      689.59      698.21     10.29 o 
   2   1  14       37.16       39.75      1.96 o 
   3   1  14        0.74       -0.20      1.10 o 
   4   1  14       68.34       65.04      2.46 o 
   5   1  14       90.20       83.54      2.79 o 
   6   1  14        1.47        2.82      1.11 o 
   7   1  14       10.85       10.66      1.66 o 
   8   1  14       94.32       85.03      3.49 o 
   9   1  14      102.57       97.39      4.56 o 
  10   1  14        7.09        7.80      1.68 o 
  11   1  14       15.57       19.38      3.88 o 
  12   1  14        3.34        3.11      1.81 o 
  13   1  14        1.79        4.82      2.01 o 
 -15   2  14       27.06       27.30      3.41 o 
 -14   2  14        3.52        5.41      1.78 o 
 -13   2  14        0.82        2.45      2.17 o 
 -12   2  14       10.04        7.58      1.75 o 
 -11   2  14        0.02        0.73      1.27 o 
 -10   2  14       10.36       14.38      1.93 o 
  -9   2  14       41.76       39.44      2.29 o 
  -8   2  14        1.73        0.15      1.11 o 
  -7   2  14        0.31        0.77      1.03 o 
  -6   2  14      209.57      207.63      4.83 o 
  -5   2  14        3.13        2.73      1.49 o 
  -4   2  14        1.86        2.28      0.89 o 
  -3   2  14       25.04       29.22      1.68 o 
  -2   2  14      101.02      100.75      2.75 o 
  -1   2  14       17.90       20.64      1.48 o 
   0   2  14      136.31      138.31      3.26 o 
   1   2  14        0.01        0.93      0.86 o 
   2   2  14        0.41       -0.02      1.15 o 
   3   2  14       16.62       17.86      1.89 o 
   4   2  14       33.40       32.86      2.15 o 
   5   2  14        1.96        1.58      1.15 o 
   6   2  14       60.40       62.75      2.78 o 
   7   2  14        0.08       -0.09      1.16 o 
   8   2  14        2.45        1.82      1.50 o 
   9   2  14        8.94        7.94      1.82 o 
  10   2  14       82.83       85.34      5.51 o 
  11   2  14        0.70        2.47      2.44 o 
 -12   3  14        2.54        3.55      2.34 o 
 -11   3  14        6.47        8.59      2.43 o 
 -10   3  14        0.17        2.24      1.48 o 
  -9   3  14        3.99        4.88      1.40 o 
  -8   3  14        9.90        9.26      1.63 o 
  -7   3  14        0.25       -0.25      1.16 o 
  -6   3  14       19.17       14.97      2.00 o 
  -5   3  14        5.05        7.14      1.46 o 
  -4   3  14        1.23        1.97      1.22 o 
  -3   3  14       46.51       43.08      2.21 o 
  -2   3  14       20.17       24.93      1.75 o 
  -1   3  14       21.85       21.66      2.50 o 
   0   3  14       18.50       18.91      1.87 o 
   1   3  14       66.74       69.32      2.93 o 
   2   3  14       16.79       18.52      1.91 o 
   3   3  14        7.03        5.60      1.47 o 
   4   3  14        1.60        0.14      1.75 o 
   5   3  14        2.25        1.12      1.34 o 
   6   3  14        3.30       -0.07      1.84 o 
   7   3  14        0.68        1.73      1.43 o 
   8   3  14        0.01       -0.92      1.33 o 
  -5   4  14        0.04       -0.89      1.34 o 
  -4   4  14        6.41        6.70      2.34 o 
  -3   4  14       11.79       16.03      2.01 o 
  -2   4  14        0.68        1.89      1.66 o 
  -1   4  14        0.07        4.58      1.50 o 
   0   4  14        1.30        3.03      1.48 o 
   1   4  14        4.17        6.38      1.66 o 
 -17   0  15        1.12        0.01      2.75 o 
 -15   0  15       17.41       16.22      3.97 o 
 -13   0  15        3.39        7.36      2.81 o 
 -11   0  15       35.93       33.71      4.47 o 
  -9   0  15      201.90      192.44      9.50 o 
  -7   0  15       44.22       34.03      4.00 o 
  -5   0  15      219.37      224.64      6.50 o 
  -3   0  15       15.75       16.26      2.54 o 
  -1   0  15     1695.78     1666.59     35.43 o 
   1   0  15       59.97       41.91      3.78 o 
   3   0  15       73.27       69.00      3.36 o 
   5   0  15      123.02      111.87      6.27 o 
   7   0  15        9.71       12.09      2.82 o 
   9   0  15       20.30       18.72      3.58 o 
  11   0  15       20.44       21.95      3.85 o 
 -16   1  15        5.31        5.80      1.95 o 
 -15   1  15        0.68        3.81      1.67 o 
 -14   1  15       13.31       17.50      2.24 o 
 -13   1  15       35.27       30.77      3.04 o 
 -12   1  15       25.75       24.98      4.63 o 
 -11   1  15        2.40        3.53      1.36 o 
 -10   1  15       45.14       48.28      3.80 o 
  -9   1  15       16.83       18.27      1.93 o 
  -8   1  15        2.92        2.84      1.15 o 
  -7   1  15       96.52       89.88      3.14 o 
  -6   1  15        1.74        2.38      0.89 o 
  -5   1  15        0.16       -0.70      0.61 o 
  -4   1  15       18.33       13.23      1.14 o 
  -3   1  15       11.61        7.33      1.01 o 
  -2   1  15       66.02       58.13      2.67 o 
  -1   1  15       90.49       91.90      3.27 o 
   0   1  15       11.46       12.58      1.38 o 
   1   1  15      111.61      108.30      5.17 o 
   2   1  15       24.22       29.27      2.21 o 
   3   1  15       15.11       15.58      1.70 o 
   4   1  15       11.11       13.26      1.63 o 
   5   1  15       53.83       52.74      3.19 o 
   6   1  15       21.84       24.36      2.58 o 
   7   1  15        0.02        0.21      1.36 o 
   8   1  15        0.08       -1.03      1.35 o 
   9   1  15       12.13       13.76      2.25 o 
  10   1  15        2.58        4.83      1.84 o 
  11   1  15       13.19        6.75      2.07 o 
  12   1  15       29.64       37.30      3.43 o 
 -15   2  15       47.60       44.98      3.51 o 
 -14   2  15        1.82        3.36      2.21 o 
 -13   2  15        0.40       -0.63      1.47 o 
 -12   2  15        4.56        4.96      1.69 o 
 -11   2  15       61.28       64.74      4.01 o 
 -10   2  15        0.25        1.06      1.42 o 
  -9   2  15       12.64       12.93      1.86 o 
  -8   2  15       10.55        5.32      1.60 o 
  -7   2  15        1.93        2.39      1.23 o 
  -6   2  15        5.55        6.29      1.56 o 
  -5   2  15        0.11        0.60      1.00 o 
  -4   2  15       80.65       71.07      3.65 o 
  -3   2  15        6.54        7.75      1.73 o 
  -2   2  15       30.17       29.93      1.92 o 
  -1   2  15        3.17        4.05      0.79 o 
   0   2  15       37.13       36.60      2.13 o 
   1   2  15       91.87       85.40      3.39 o 
   2   2  15       52.35       51.40      2.95 o 
   3   2  15       31.51       29.14      2.95 o 
   4   2  15        1.74        3.25      1.21 o 
   5   2  15       11.88       10.88      1.56 o 
   6   2  15       26.23       24.69      1.99 o 
   7   2  15        6.62        7.39      1.69 o 
   8   2  15        3.36        5.79      1.63 o 
   9   2  15        8.36       10.24      1.93 o 
  10   2  15        0.03       -1.01      1.40 o 
 -11   3  15        2.29        3.44      1.74 o 
 -10   3  15        1.89        1.38      1.86 o 
  -9   3  15        4.73        5.22      1.50 o 
  -8   3  15       17.32       14.94      2.13 o 
  -7   3  15        3.70        1.64      1.29 o 
  -6   3  15       16.06       14.39      1.76 o 
  -5   3  15       43.41       41.44      2.61 o 
  -4   3  15        0.03        3.19      1.33 o 
  -3   3  15       53.54       54.53      2.93 o 
  -2   3  15       62.88       65.16      2.98 o 
  -1   3  15        0.05       -0.36      1.28 o 
   0   3  15        3.51        5.17      1.58 o 
   1   3  15       39.58       38.54      4.61 o 
   2   3  15        0.33        0.49      1.32 o 
   3   3  15        2.32        4.08      1.47 o 
   4   3  15        3.09        2.10      1.38 o 
   5   3  15        0.05        0.89      1.34 o 
   6   3  15        0.45       -0.74      1.29 o 
   7   3  15        0.43       -1.99      1.35 o 
 -16   0  16        6.14        5.80      3.19 o 
 -14   0  16        3.50        6.49      3.01 o 
 -12   0  16       11.75       12.53      3.32 o 
 -10   0  16       12.30       11.55      3.09 o 
  -8   0  16      116.78      117.79      7.16 o 
  -6   0  16       58.98       65.64      3.23 o 
  -4   0  16      155.43      134.41      7.13 o 
  -2   0  16       72.83       88.37      8.45 o 
   0   0  16      269.16      258.52      7.50 o 
   2   0  16       23.35       23.70      2.37 o 
   4   0  16       52.09       47.97      4.75 o 
   6   0  16       17.94       28.10      3.94 o 
   8   0  16        9.83       19.07      3.61 o 
  10   0  16        5.15        5.40      2.48 o 
 -15   1  16        4.70        2.52      1.91 o 
 -14   1  16        0.08        1.13      2.09 o 
 -13   1  16       25.93       33.55      7.57 o 
 -12   1  16       14.49       17.37      3.49 o 
 -11   1  16        9.37        8.37      4.04 o 
 -10   1  16        0.55        1.58      1.55 o 
  -9   1  16        0.93       -0.60      1.95 o 
  -8   1  16       10.20        5.89      1.76 o 
  -7   1  16       49.42       54.71      2.83 o 
  -6   1  16        0.97        0.28      1.02 o 
  -5   1  16      124.08      124.59      3.32 o 
  -4   1  16        3.56        3.90      1.07 o 
  -3   1  16        0.05        1.33      0.91 o 
  -2   1  16      230.26      224.97      4.84 o 
  -1   1  16      253.92      274.51     12.80 o 
   0   1  16      140.63      136.56      4.07 o 
   1   1  16        0.61        0.71      0.96 o 
   2   1  16       10.84       13.49      1.69 o 
   3   1  16      179.81      172.62      4.83 o 
   4   1  16        1.18        2.54      1.26 o 
   5   1  16      100.84       94.30      4.30 o 
   6   1  16       10.05        6.03      1.80 o 
   7   1  16        2.67        1.53      2.17 o 
   8   1  16       27.43       26.94      2.91 o 
   9   1  16        0.03       -0.89      1.47 o 
  10   1  16        5.04        2.60      1.72 o 
  11   1  16        4.01        3.35      1.82 o 
 -14   2  16        8.17        7.65      3.41 o 
 -13   2  16        2.13        1.71      1.65 o 
 -12   2  16        8.90       12.73      2.03 o 
 -11   2  16       12.16       12.51      2.04 o 
 -10   2  16        0.82        0.09      1.32 o 
  -9   2  16       13.33       11.79      1.87 o 
  -8   2  16        3.98        6.99      1.33 o 
  -7   2  16       46.14       37.00      5.30 o 
  -6   2  16       54.87       60.26      3.57 o 
  -5   2  16       28.76       27.02      2.98 o 
  -4   2  16        4.48        2.58      1.18 o 
  -3   2  16       78.22       95.20      4.52 o 
  -2   2  16        0.56        1.14      0.93 o 
  -1   2  16       17.93       15.86      1.45 o 
   0   2  16       40.61       46.48      2.49 o 
   1   2  16        0.01        1.65      1.13 o 
   2   2  16       11.94        9.66      1.49 o 
   3   2  16        1.18        2.42      1.19 o 
   4   2  16       23.50       27.32      2.13 o 
   5   2  16        0.94        1.18      1.18 o 
   6   2  16        5.71        2.96      1.80 o 
   7   2  16        7.26       11.64      3.04 o 
   8   2  16        8.50        6.34      1.98 o 
   9   2  16        0.09        0.29      1.65 o 
 -10   3  16        1.91        3.04      2.96 o 
  -9   3  16        0.00        0.18      1.24 o 
  -8   3  16        1.45        3.54      1.39 o 
  -7   3  16       11.84       10.49      2.04 o 
  -6   3  16       10.56        9.95      1.66 o 
  -5   3  16        3.60        5.38      1.48 o 
  -4   3  16       33.18       29.95      2.26 o 
  -3   3  16        2.13        3.70      1.71 o 
  -2   3  16       36.00       34.80      2.44 o 
  -1   3  16        3.00        6.54      1.50 o 
   0   3  16       57.93       66.01      3.28 o 
   1   3  16        0.02        1.01      1.30 o 
   2   3  16        3.91        3.04      2.31 o 
   3   3  16        6.35        8.79      1.71 o 
   4   3  16       10.29        9.77      1.76 o 
   5   3  16        6.79        7.65      1.66 o 
 -15   0  17        0.00        4.60      3.07 o 
 -13   0  17       11.36       15.39      3.73 o 
 -11   0  17        0.10        2.35      2.27 o 
  -9   0  17        0.27       -1.21      1.93 o 
  -7   0  17      134.97      120.04      7.28 o 
  -5   0  17       16.61       13.38      1.97 o 
  -3   0  17        5.26        0.58      1.31 o 
  -1   0  17      480.29      492.16     12.33 o 
   1   0  17       47.60       49.48      3.16 o 
   3   0  17       67.41       68.53      5.08 o 
   5   0  17        7.99        3.89      2.35 o 
   7   0  17       83.59       67.14      5.44 o 
   9   0  17        1.85        3.01      2.41 o 
 -14   1  17        0.08        0.68      1.73 o 
 -13   1  17        3.18        3.40      1.96 o 
 -12   1  17        8.10       10.40      5.05 o 
 -11   1  17       10.40        9.15      2.26 o 
 -10   1  17        6.89       13.01      2.36 o 
  -9   1  17        3.79        1.62      1.67 o 
  -8   1  17      123.16      116.89      6.01 o 
  -7   1  17        8.00        8.77      2.06 o 
  -6   1  17       12.50       14.27      1.79 o 
  -5   1  17       17.49       16.87      1.83 o 
  -4   1  17      165.44      178.22      6.70 o 
  -3   1  17       25.18       24.08      1.83 o 
  -2   1  17        0.04       -0.46      0.97 o 
  -1   1  17       76.14       76.32      3.19 o 
   0   1  17       10.21       10.09      1.36 o 
   1   1  17        0.20       -0.37      1.38 o 
   2   1  17       18.33       19.36      2.38 o 
   3   1  17       37.77       37.36      3.18 o 
   4   1  17        0.02        0.63      1.46 o 
   5   1  17        2.16        1.09      2.70 o 
   6   1  17        2.35        2.54      1.69 o 
   7   1  17        5.18        7.69      4.15 o 
   8   1  17       22.19       20.98      2.65 o 
   9   1  17        0.07       -2.16      1.44 o 
  10   1  17        6.77        5.31      1.90 o 
 -12   2  17       30.04       35.66      3.05 o 
 -11   2  17        2.68        3.26      1.60 o 
 -10   2  17        2.76        3.65      1.56 o 
  -9   2  17       16.61       11.29      3.35 o 
  -8   2  17        4.73        4.86      1.33 o 
  -7   2  17       24.40       25.27      2.03 o 
  -6   2  17        0.54        1.71      1.29 o 
  -5   2  17       70.57       57.75      4.72 o 
  -4   2  17        0.54        1.99      2.34 o 
  -3   2  17      161.60      169.69      8.14 o 
  -2   2  17        3.79        4.19      1.58 o 
  -1   2  17       34.12       38.06      2.28 o 
   0   2  17       14.81       15.91      1.96 o 
   1   2  17       22.42       20.25      2.56 o 
   2   2  17        0.78        2.57      1.37 o 
   3   2  17       87.14       80.44      5.18 o 
   4   2  17        9.58       12.75      1.93 o 
   5   2  17        0.17       -1.10      1.30 o 
   6   2  17       18.28       18.95      2.66 o 
   7   2  17        5.54        7.70      2.09 o 
   8   2  17        8.84        4.20      1.97 o 
  -8   3  17       16.84       16.38      1.96 o 
  -7   3  17        7.26        5.64      2.42 o 
  -6   3  17        2.20        1.60      1.34 o 
  -5   3  17        0.12        0.78      1.28 o 
  -4   3  17        3.21        5.22      1.48 o 
  -3   3  17       35.52       41.03      3.51 o 
  -2   3  17       16.35       23.01      2.51 o 
  -1   3  17        2.27        5.02      1.48 o 
   0   3  17        6.53       12.56      1.88 o 
   1   3  17        0.19        0.87      2.69 o 
   2   3  17        0.02        0.65      1.36 o 
   3   3  17       11.02        8.53      1.75 o 
 -14   0  18        5.46        2.11      2.91 o 
 -12   0  18       20.30       21.44      4.29 o 
 -10   0  18       83.08       74.01      6.15 o 
  -8   0  18       41.11       38.84      4.90 o 
  -6   0  18       22.34       20.66      3.73 o 
  -4   0  18      238.47      234.36      8.87 o 
  -2   0  18        1.04        1.39      1.51 o 
   0   0  18        2.98        7.59      1.72 o 
   2   0  18       87.11       87.79      5.89 o 
   4   0  18        0.23        3.49      2.35 o 
   6   0  18        7.55       10.35      3.09 o 
   8   0  18       25.95       32.92      4.53 o 
 -13   1  18       20.99       20.55      3.01 o 
 -12   1  18        0.82        0.71      1.85 o 
 -11   1  18        1.61        2.10      1.84 o 
 -10   1  18       19.04       21.38      2.87 o 
  -9   1  18       26.73       33.43      3.45 o 
  -8   1  18        0.10       -0.70      1.58 o 
  -7   1  18       21.87       20.75      2.76 o 
  -6   1  18        3.63        2.16      1.94 o 
  -5   1  18        0.90        2.71      1.34 o 
  -4   1  18       27.68       27.02      2.83 o 
  -3   1  18      195.39      195.85      4.87 o 
  -2   1  18       14.52       16.18      1.65 o 
  -1   1  18        9.25        4.94      1.69 o 
   0   1  18        0.57       -0.27      1.18 o 
   1   1  18       47.49       48.11      2.94 o 
   2   1  18       16.97       15.78      2.09 o 
   3   1  18       30.66       28.44      4.00 o 
   4   1  18        3.84        6.69      1.97 o 
   5   1  18        3.86        4.03      2.48 o 
   6   1  18        0.54        0.44      1.72 o 
   7   1  18       25.03       28.83      3.22 o 
   8   1  18        4.26        5.26      2.23 o 
 -11   2  18        0.43        0.84      1.94 o 
 -10   2  18       11.52       16.07      4.93 o 
  -9   2  18       24.81       29.35      3.63 o 
  -8   2  18       18.29       16.01      3.15 o 
  -7   2  18       15.37       15.88      2.10 o 
  -6   2  18       14.94       13.19      3.54 o 
  -5   2  18        2.68        3.99      2.24 o 
  -4   2  18       33.29       39.46      3.37 o 
  -3   2  18       68.81       70.47      3.48 o 
  -2   2  18        2.79        0.76      0.92 o 
  -1   2  18        0.88        0.92      1.35 o 
   0   2  18        2.80        0.71      1.43 o 
   1   2  18       13.50       12.75      1.95 o 
   2   2  18       12.21       18.57      2.24 o 
   3   2  18       84.21       89.91      3.80 o 
   4   2  18        0.48        4.14      2.28 o 
   5   2  18       10.13        7.78      3.12 o 
   6   2  18       21.93       26.03      3.04 o 
  -5   3  18       15.14       19.10      2.11 o 
  -4   3  18        0.49        0.59      2.46 o 
  -3   3  18       32.84       33.90      5.60 o 
  -2   3  18        4.67        7.10      1.88 o 
  -1   3  18        3.93        2.69      1.65 o 
 -13   0  19        0.49       -1.91      2.70 o 
 -11   0  19       32.21       35.19      5.09 o 
  -9   0  19       12.19       18.55      3.94 o 
  -7   0  19        1.51        0.19      2.40 o 
  -5   0  19       62.96       64.66      5.64 o 
  -3   0  19       29.13       30.30      2.91 o 
  -1   0  19       11.41       11.29      2.12 o 
   1   0  19      104.15       96.59      4.61 o 
   3   0  19       20.25       19.89      3.75 o 
   5   0  19       68.50       74.66      5.95 o 
   7   0  19       21.23       30.31      4.54 o 
 -12   1  19        7.17        9.75      2.49 o 
 -11   1  19        0.62        3.06      2.05 o 
 -10   1  19       77.31       78.20      4.74 o 
  -9   1  19        9.68        8.73      2.27 o 
  -8   1  19        6.85        4.33      2.07 o 
  -7   1  19        0.18        0.27      2.58 o 
  -6   1  19       97.78       92.99      4.83 o 
  -5   1  19        0.04       -0.11      1.25 o 
  -4   1  19       67.32       66.81      5.63 o 
  -3   1  19       23.43       21.86      1.89 o 
  -2   1  19       14.73       17.20      1.75 o 
  -1   1  19        4.58        0.78      1.09 o 
   0   1  19       52.65       59.66      3.38 o 
   1   1  19        5.05        8.29      1.68 o 
   2   1  19       41.70       39.40      2.82 o 
   3   1  19        0.01       -1.96      1.54 o 
   4   1  19       21.30       22.04      2.87 o 
   5   1  19       13.62       16.01      2.68 o 
   6   1  19       17.48       20.46      3.83 o 
   7   1  19        0.03        0.93      1.78 o 
  -9   2  19       19.36       15.96      3.09 o 
  -8   2  19        1.06        1.34      1.90 o 
  -7   2  19        0.03        1.14      1.85 o 
  -6   2  19       20.18       14.27      2.11 o 
  -5   2  19       12.05       14.22      2.12 o 
  -4   2  19        1.03        1.02      1.79 o 
  -3   2  19       75.81       79.85      4.33 o 
  -2   2  19        5.72        7.63      1.74 o 
  -1   2  19       41.92       43.81      3.03 o 
   0   2  19       36.92       40.52      2.99 o 
   1   2  19       34.97       39.91      3.00 o 
   2   2  19        0.07        1.49      1.49 o 
   3   2  19        0.00        0.48      1.52 o 
   4   2  19        1.19        1.79      1.82 o 
 -10   0  20       54.96       45.43      5.66 o 
  -8   0  20       58.31       64.94      6.78 o 
  -6   0  20      134.12      153.38      9.07 o 
  -4   0  20        4.08        4.31      2.57 o 
  -2   0  20       78.74       73.52      4.14 o 
   0   0  20       54.62       41.98     14.92 o 
   2   0  20        8.40        9.75      3.08 o 
   4   0  20       48.63       48.52      5.50 o 
 -10   1  20        0.00       -0.67      1.80 o 
  -9   1  20        0.00       -1.61      2.90 o 
  -8   1  20        6.06        7.68      4.37 o 
  -7   1  20       19.35       24.61      3.59 o 
  -6   1  20        1.26        0.44      1.72 o 
  -5   1  20       22.24       30.91      2.71 o 
  -4   1  20        4.58        3.95      1.63 o 
  -3   1  20        9.94       11.39      1.93 o 
  -2   1  20        9.95       13.11      2.30 o 
  -1   1  20      118.14      124.45      4.71 o 
   0   1  20        1.19        1.18      1.47 o 
   1   1  20       10.79        9.70      1.87 o 
   2   1  20       11.29       14.11      2.56 o 
   3   1  20       17.05       20.47      2.89 o 
   4   1  20        1.03        0.00      1.80 o 
  -6   2  20       64.38       70.91     11.76 o 
  -5   2  20        8.09       10.34      3.13 o 
  -4   2  20        4.51        4.64      1.70 o 
  -3   2  20        0.78        0.45      1.88 o 
  -2   2  20        9.46        7.98      3.18 o 
  -1   2  20        0.02       -0.03      1.68 o 
   0   2  20        2.63        3.21      1.98 o 
   1   2  20        0.03       -0.92      1.45 o 
  -9   0  21       36.33       56.30      6.69 o 
  -7   0  21        7.48        7.74      3.26 o 
  -5   0  21        5.72        3.33      2.80 o 
  -3   0  21       60.54       74.29      4.86 o 
  -1   0  21       37.73       43.60      3.72 o 
   1   0  21       11.93       10.72      3.25 o 
   3   0  21       17.22       15.61      3.72 o 
  -8   1  21       34.54       33.99      3.79 o 
  -7   1  21        0.41        1.95      2.06 o 
  -6   1  21       28.77       26.25      3.38 o 
  -5   1  21        0.38        1.78      1.94 o 
  -4   1  21       27.16       26.16      3.34 o 
  -3   1  21        2.92        2.27      1.60 o 
  -2   1  21       22.36       32.75      2.76 o 
  -1   1  21        0.03       -0.51      1.43 o 
   0   1  21        6.94        8.75      1.89 o 
   1   1  21        5.01        4.13      2.01 o 
   2   1  21       29.15       30.09      3.33 o 
  -4   0  22       15.02       12.37      3.71 o 
  -2   0  22       21.91       30.68      4.80 o 
                                                 
